# Supplementary material for: The Plant Salicylic Acid Signalling Pathway Regulates the Infection of a Biotrophic Pathogen in Grasses Associated with an Epichloë Endophyte
Source: J Fungi (Basel). 2021 Aug 4;7(8):633. doi: 10.3390/jof7080633 (PMC8399569; doi:10.3390/jof7080633)
Supplement: Supplementary file 1 [file jof-07-00633-s001.zip]

Archive with 3 entries (3 files):
- Supporting_Information-2021.8.4.pdf
- Table S1.xlsx
- Table S2.xlsx
