# Supplementary material for: The Plant Salicylic Acid Signalling Pathway Regulates the Infection of a Biotrophic Pathogen in Grasses Associated with an Epichloë Endophyte
Source: J Fungi (Basel). 2021 Aug 4;7(8):633. doi: 10.3390/jof7080633 (PMC8399569; doi:10.3390/jof7080633)
Supplement: Supplementary file 1 [file jof-07-00633-s001.zip › Table S1.xlsx]

## Sheet: E+
GO annoation		T13_count (E+)	T13_FPKM (E+)	T14_count (E+)	T14_FPKM (E+)	T15_count (E+)	T15_FPKM (E+)	T16_count (E−)	T16_FPKM (E−)	T17_count (E−)	T17_FPKM (E−)	T21_count (E−)	T21_FPKM (E−)	FDR	log2FC	regulated	COG_class	COG_class_annotation	GO_annotation	KEGG_annotation	KOG_class	KOG_class_annotation	Pfam_annotation	Swissprot_annotation	eggNOG_class	eggNOG_class_annotation	nr_annotation	GO_second_level_annotation	KEGG_pathway_annotation
Response to wounding-0009611	BMK_Unigene_082060	40	5.76302	40	6.36394	21	3.31329	122	17.1146	60	9.88808	205	19.5119	0.0229543	-1.31868	down	--	--	Biological Process: response to wounding (GO:0009611);; Biological Process: response to insect (GO:0009625);; Biological Process: shade avoidance (GO:0009641);; Biological Process: jasmonic acid mediated signaling pathway (GO:0009867);; Biological Process: regulation of flower development (GO:0009909);; Biological Process: stomatal movement (GO:0010118);; Biological Process: response to far red l…	K13463|1.26612e-46|bdi:100829997|coronatine-insensitive protein 1-like; K13463 coronatine-insensitive protein 1 (A)	[R]	General function prediction only	F-box-like	Coronatine-insensitive protein 1 GN=T28M21.10 OS=Arabidopsis thaliana (Mouse-ear cress) PE=1 SV=1	R	General function prediction only	PREDICTED: coronatine-insensitive protein 1-like [Brachypodium distachyon]	biological process: response to stimulus (GO:0050896);; biological process: multi-organism process (GO:0051704);; biological process: cellular process (GO:0009987);; biological process: signaling (GO:0023052);; biological process: single-organism process (GO:0044699);; biological process: biological regulation (GO:0065007);; cellular component: cell (GO:0005623);; cellular component: macromolecul…	Plant hormone signal transduction (ko04075)
	BMK_Unigene_097255	94	11.1618	82	12.6936	43	22.5005	26	17.8971	18	9.01984	41	20.654	0.00137276	1.6546	up	--	--	Cellular Component: plasma membrane (GO:0005886);; Biological Process: response to wounding (GO:0009611);; Biological Process: response to nitrate (GO:0010167);; Molecular Function: nitrate transmembrane transporter activity (GO:0015112);; Biological Process: nitrate transport (GO:0015706);; Cellular Component: cytoplasmic membrane-bounded vesicle (GO:0016023);;	--	--	--	--	High-affinity nitrate transporter-activating protein 2.1 (Precursor) OS=Oryza sativa subsp. japonica (Rice) PE=1 SV=1	G	Carbohydrate transport and metabolism	hypothetical protein F775_20186 [Aegilops tauschii]	cellular component: cell (GO:0005623);; cellular component: membrane (GO:0016020);; cellular component: cell part (GO:0044464);; biological process: response to stimulus (GO:0050896);; molecular function: transporter activity (GO:0005215);; biological process: cellular process (GO:0009987);; biological process: single-organism process (GO:0044699);; biological process: localization (GO:0051179);;…	--
	BMK_Unigene_061762	48	2.50366	12	0.69118	23	1.31375	148	7.51643	101	6.02595	235	8.09762	0.000239966	-1.90556	down	--	--	Molecular Function: iron ion binding (GO:0005506);; Cellular Component: cytoplasm (GO:0005737);; Biological Process: fatty acid biosynthetic process (GO:0006633);; Biological Process: response to wounding (GO:0009611);; Biological Process: response to hormone (GO:0009725);; Molecular Function: linoleate 13S-lipoxygenase activity (GO:0016165);; Biological Process: electron transport chain (GO:0022…	K15718|3.21692e-180|osa:4333818|Os03g0699700; K15718 linoleate 9S-lipoxygenase [EC:1.13.11.58] (A)	--	--	Lipoxygenase;; PLAT/LH2 domain	Linoleate 9S-lipoxygenase 1 GN=OSJNBb0017F17.10 OS=Oryza sativa subsp. japonica (Rice) PE=2 SV=2	O	Posttranslational modification, protein turnover, chaperones	Putative lipoxygenase 3 [Aegilops tauschii]	molecular function: binding (GO:0005488);; cellular component: cell (GO:0005623);; cellular component: cell part (GO:0044464);; biological process: metabolic process (GO:0008152);; biological process: cellular process (GO:0009987);; biological process: single-organism process (GO:0044699);; biological process: response to stimulus (GO:0050896);; molecular function: catalytic activity (GO:0003824)…	Linoleic acid metabolism (ko00591)
	BMK_Unigene_070610	8	3.47529	0	1.53507	7	3.38512	72	11.5228	61	10.6494	81	10.2347	3.01533e-06	-2.86098	down	[V]	Defense mechanisms	Cellular Component: plasma membrane (GO:0005886);; Biological Process: drug transmembrane transport (GO:0006855);; Cellular Component: chloroplast (GO:0009507);; Biological Process: response to wounding (GO:0009611);; Molecular Function: drug transmembrane transporter activity (GO:0015238);; Molecular Function: antiporter activity (GO:0015297);; Biological Process: cadmium ion transport (GO:00156…	K03327|0|bdi:100842847|MATE efflux family protein 5-like; K03327 multidrug resistance protein, MATE family (A)	[R]	General function prediction only	MatE	MATE efflux family protein 7 GN=F3L12.9 OS=Arabidopsis thaliana (Mouse-ear cress) PE=2 SV=1	S	Function unknown	predicted protein [Hordeum vulgare subsp. vulgare]	cellular component: cell (GO:0005623);; cellular component: membrane (GO:0016020);; cellular component: cell part (GO:0044464);; biological process: cellular process (GO:0009987);; biological process: single-organism process (GO:0044699);; biological process: response to stimulus (GO:0050896);; biological process: localization (GO:0051179);; cellular component: organelle (GO:0043226);; molecular …	--
	BMK_Unigene_109061	88	1.82731	71	1.62803	68	1.54628	1268	25.6368	753	17.8852	2027	27.806	8.95418e-38	-3.53737	down	[R]	General function prediction only	Molecular Function: iron ion binding (GO:0005506);; Biological Process: proteolysis (GO:0006508);; Biological Process: vacuole organization (GO:0007033);; Molecular Function: metallopeptidase activity (GO:0008237);; Biological Process: response to wounding (GO:0009611);; Biological Process: response to jasmonic acid (GO:0009753);; Biological Process: flavonoid biosynthetic process (GO:0009813);; …	K05277|3.12784e-164|osa:4325716|Os01g0372500; K05277 leucoanthocyanidin dioxygenase [EC:1.14.11.19] (A)	[QR]	--	non-haem dioxygenase in morphine synthesis N-terminal;; 2OG-Fe(II) oxygenase superfamily;; Late embryogenesis abundant protein	Leucoanthocyanidin dioxygenase GN=A2 OS=Zea mays (Maize) PE=2 SV=1	H	Coenzyme transport and metabolism	Os01g0372500 [Oryza sativa Japonica Group]	molecular function: binding (GO:0005488);; biological process: metabolic process (GO:0008152);; biological process: cellular process (GO:0009987);; biological process: cellular component organization or biogenesis (GO:0071840);; molecular function: catalytic activity (GO:0003824);; biological process: response to stimulus (GO:0050896);; biological process: single-organism process (GO:0044699)	Flavonoid biosynthesis (ko00941)
	BMK_Unigene_073127	384	38.8617	380	44.2541	305	48.9195	1737	155.001	838	100.955	2423	155.267	1.41294e-07	-1.67301	down	--	--	Biological Process: protein targeting to membrane (GO:0006612);; Biological Process: response to water deprivation (GO:0009414);; Biological Process: response to wounding (GO:0009611);; Biological Process: response to fungus (GO:0009620);; Biological Process: jasmonic acid biosynthetic process (GO:0009695);; Biological Process: salicylic acid mediated signaling pathway (GO:0009863);; Biological P…	--	[S]	Function unknown	Eukaryotic protein of unknown function (DUF829)	--	S	Function unknown	hypothetical protein SHCRBa_119_B13_F_450 [Saccharum hybrid cultivar R570]	biological process: single-organism process (GO:0044699);; biological process: localization (GO:0051179);; biological process: cellular component organization or biogenesis (GO:0071840);; biological process: response to stimulus (GO:0050896);; biological process: multi-organism process (GO:0051704);; biological process: metabolic process (GO:0008152);; biological process: cellular process (GO:000…	--
	BMK_Unigene_008891	88	103.34	58	102.889	94	112.554	200	110.147	170	129.049	352	104.099	0.00879689	-1.0779	down	[E]	Amino acid transport and metabolism	Molecular Function: chorismate synthase activity (GO:0004107);; Cellular Component: nucleolus (GO:0005730);; Biological Process: N-terminal protein myristoylation (GO:0006499);; Biological Process: amino acid transport (GO:0006865);; Biological Process: aromatic amino acid family biosynthetic process (GO:0009073);; Biological Process: chorismate biosynthetic process (GO:0009423);; Cellular Compon…	K01736|2.31652e-143|bdi:100832184|chorismate synthase 2, chloroplastic; K01736 chorismate synthase [EC:4.2.3.5] (A)	[E]	Amino acid transport and metabolism	Chorismate synthase;; Chorismate synthase	Chorismate synthase 1, chloroplastic (Precursor) GN=CS1 OS=Solanum lycopersicum (Tomato) PE=2 SV=1	E	Amino acid transport and metabolism	chorismate synthase [Hordeum vulgare subsp. vulgare]	molecular function: catalytic activity (GO:0003824);; biological process: metabolic process (GO:0008152);; cellular component: cell (GO:0005623);; cellular component: membrane-enclosed lumen (GO:0031974);; cellular component: organelle (GO:0043226);; cellular component: organelle part (GO:0044422);; cellular component: cell part (GO:0044464);; biological process: cellular process (GO:0009987);; b…	Phenylalanine, tyrosine and tryptophan biosynthesis (ko00400);; Biosynthesis of amino acids (ko01230)
	BMK_Unigene_110003	1054	14.6057	1190	18.2097	720	10.9261	530	7.1511	448	7.10117	762	6.97576	0.000236841	1.15977	up	[D]	Cell cycle control, cell division, chromosome partitioning	Biological Process: protein import into nucleus, docking (GO:0000059);; Cellular Component: nuclear pore (GO:0005643);; Cellular Component: cytosol (GO:0005829);; Biological Process: gluconeogenesis (GO:0006094);; Biological Process: cytoskeleton organization (GO:0007010);; Molecular Function: Ran GTPase binding (GO:0008536);; Molecular Function: protein transporter activity (GO:0008565);; Cellul…	K18423|0|sita:101786565|exportin-2-like; K18423 exportin-2 (importin alpha re-exporter) (A)	[YU]	--	Cse1;; CAS/CSE protein, C-terminus;; Exportin 1-like protein;; No apical meristem-associated C-terminal domain;; Salt stress response/antifungal	Exportin-2 GN=CAS OS=Arabidopsis thaliana (Mouse-ear cress) PE=2 SV=1	Y	Nuclear structure	PREDICTED: LOW QUALITY PROTEIN: exportin-2 [Brachypodium distachyon]	biological process: single-organism process (GO:0044699);; biological process: localization (GO:0051179);; biological process: cellular component organization or biogenesis (GO:0071840);; cellular component: cell (GO:0005623);; cellular component: membrane (GO:0016020);; cellular component: macromolecular complex (GO:0032991);; cellular component: organelle (GO:0043226);; cellular component: orga…	--
Response to insect-0009625	BMK_Unigene_082060	40	5.76302	40	6.36394	21	3.31329	122	17.1146	60	9.88808	205	19.5119	0.0229543	-1.31868	down	--	--	Biological Process: response to wounding (GO:0009611);; Biological Process: response to insect (GO:0009625);; Biological Process: shade avoidance (GO:0009641);; Biological Process: jasmonic acid mediated signaling pathway (GO:0009867);; Biological Process: regulation of flower development (GO:0009909);; Biological Process: stomatal movement (GO:0010118);; Biological Process: response to far red l…	K13463|1.26612e-46|bdi:100829997|coronatine-insensitive protein 1-like; K13463 coronatine-insensitive protein 1 (A)	[R]	General function prediction only	F-box-like	Coronatine-insensitive protein 1 GN=T28M21.10 OS=Arabidopsis thaliana (Mouse-ear cress) PE=1 SV=1	R	General function prediction only	PREDICTED: coronatine-insensitive protein 1-like [Brachypodium distachyon]	biological process: response to stimulus (GO:0050896);; biological process: multi-organism process (GO:0051704);; biological process: cellular process (GO:0009987);; biological process: signaling (GO:0023052);; biological process: single-organism process (GO:0044699);; biological process: biological regulation (GO:0065007);; cellular component: cell (GO:0005623);; cellular component: macromolecul…	Plant hormone signal transduction (ko04075)
Defense response to fungus, incompatible interaction-0009817	BMK_Unigene_064644	68	94.7823	89	103.227	53	69.2112	26	42.2809	23	48.2255	42	39.5618	0.00189649	1.52695	up	[J]	Translation, ribosomal structure and biogenesis	Molecular Function: copper ion binding (GO:0005507);; Biological Process: pentose-phosphate shunt (GO:0006098);; Biological Process: aromatic amino acid family biosynthetic process (GO:0009073);; Cellular Component: chloroplast stroma (GO:0009570);; Cellular Component: thylakoid (GO:0009579);; Biological Process: chloroplast organization (GO:0009658);; Biological Process: embryo development (GO:0…	K02838|6.29782e-83|bdi:100834081|ribosome-recycling factor, chloroplastic; K02838 ribosome recycling factor (A)	[J]	Translation, ribosomal structure and biogenesis	--	Ribosome-recycling factor, chloroplastic (Precursor) OS=Oryza sativa subsp. japonica (Rice) PE=2 SV=2	J	Translation, ribosomal structure and biogenesis	PREDICTED: ribosome-recycling factor, chloroplastic [Brachypodium distachyon]	molecular function: binding (GO:0005488);; biological process: metabolic process (GO:0008152);; biological process: cellular process (GO:0009987);; biological process: single-organism process (GO:0044699);; cellular component: cell (GO:0005623);; cellular component: organelle (GO:0043226);; cellular component: organelle part (GO:0044422);; cellular component: cell part (GO:0044464);; biological p…	--
	BMK_Unigene_095544	58	9.76639	8	1.48755	19	3.50356	5	0.81977	1	0.192609	4	0.444961	0.00383062	2.45914	up	--	--	Cellular Component: cell wall (GO:0005618);; Cellular Component: vacuole (GO:0005773);; Cellular Component: plasma membrane (GO:0005886);; Biological Process: carbohydrate metabolic process (GO:0005975);; Biological Process: response to cold (GO:0009409);; Biological Process: response to bacterium (GO:0009617);; Biological Process: response to salt stress (GO:0009651);; Biological Process: defens…	--	--	--	Glycosyl hydrolases family 17	Lichenase-2 (Precursor; Fragment) OS=Hordeum vulgare (Barley) PE=1 SV=1	R	General function prediction only	(1-3, 1-4)-beta-glucanase [Avena sativa]	cellular component: cell (GO:0005623);; cellular component: cell part (GO:0044464);; cellular component: organelle (GO:0043226);; cellular component: membrane (GO:0016020);; biological process: metabolic process (GO:0008152);; biological process: response to stimulus (GO:0050896);; biological process: multi-organism process (GO:0051704);; biological process: immune system process (GO:0002376);; m…	--
	BMK_Unigene_095545	563	30.4908	182	10.8845	145	8.59959	30	1.58197	95	5.88511	62	2.21823	0.000665391	2.15241	up	--	--	Cellular Component: cell wall (GO:0005618);; Cellular Component: vacuole (GO:0005773);; Cellular Component: plasma membrane (GO:0005886);; Biological Process: carbohydrate metabolic process (GO:0005975);; Biological Process: response to cold (GO:0009409);; Biological Process: response to bacterium (GO:0009617);; Biological Process: response to salt stress (GO:0009651);; Biological Process: defens…	--	--	--	Glycosyl hydrolases family 17	Lichenase-2 (Precursor; Fragment) OS=Hordeum vulgare (Barley) PE=1 SV=1	R	General function prediction only	(1,3;1,4) beta glucanase [Triticum aestivum]	cellular component: cell (GO:0005623);; cellular component: cell part (GO:0044464);; cellular component: organelle (GO:0043226);; cellular component: membrane (GO:0016020);; biological process: metabolic process (GO:0008152);; biological process: response to stimulus (GO:0050896);; biological process: multi-organism process (GO:0051704);; biological process: immune system process (GO:0002376);; m…	--
	BMK_Unigene_099690	306	20.7999	460	35.0991	536	40.7864	6976	464.666	1818	141.786	10616	473.461	1.7215e-11	-3.02418	down	--	--	Biological Process: response to salt stress (GO:0009651);; Biological Process: defense response to fungus, incompatible interaction (GO:0009817);; Cellular Component: cytoplasmic membrane-bounded vesicle (GO:0016023);;	--	--	--	Thaumatin family	Thaumatin-like protein (Precursor) GN=tlp OS=Actinidia deliciosa (Kiwi) PE=1 SV=2	R	General function prediction only	Barperm1 [Hordeum vulgare subsp. vulgare]	biological process: response to stimulus (GO:0050896);; biological process: immune system process (GO:0002376);; biological process: multi-organism process (GO:0051704);; cellular component: cell (GO:0005623);; cellular component: organelle (GO:0043226);; cellular component: cell part (GO:0044464)	--
Defense response to virus-0051607	BMK_Unigene_012069	657	16.0277	752	20.0871	946	25.4199	447	11.0434	347	9.92257	599	10.1439	0.000316548	1.16145	up	[J]	Translation, ribosomal structure and biogenesis	Biological Process: maltose metabolic process (GO:0000023);; Cellular Component: ribosome (GO:0005840);; Biological Process: rRNA processing (GO:0006364);; Cellular Component: plastid (GO:0009536);; Biological Process: production of ta-siRNAs involved in RNA interference (GO:0010267);; Molecular Function: nucleotidyltransferase activity (GO:0016779);; Biological Process: starch biosynthetic proce…	--	[M]	Cell wall/membrane/envelope biogenesis	RimM N-terminal domain;; PRC-barrel domain;; Zinc finger, C3HC4 type (RING finger)	--	M	Cell wall/membrane/envelope biogenesis	Ribosome maturation factor rimM [Aegilops tauschii]	biological process: metabolic process (GO:0008152);; biological process: cellular process (GO:0009987);; biological process: single-organism process (GO:0044699);; cellular component: cell (GO:0005623);; cellular component: macromolecular complex (GO:0032991);; cellular component: organelle (GO:0043226);; cellular component: cell part (GO:0044464);; biological process: cellular component organiza…	--
Defense response to bacterium-0042742	BMK_Unigene_064644	68	94.7823	89	103.227	53	69.2112	26	42.2809	23	48.2255	42	39.5618	0.00189649	1.52695	up	[J]	Translation, ribosomal structure and biogenesis	Molecular Function: copper ion binding (GO:0005507);; Biological Process: pentose-phosphate shunt (GO:0006098);; Biological Process: aromatic amino acid family biosynthetic process (GO:0009073);; Cellular Component: chloroplast stroma (GO:0009570);; Cellular Component: thylakoid (GO:0009579);; Biological Process: chloroplast organization (GO:0009658);; Biological Process: embryo development (GO:0…	K02838|6.29782e-83|bdi:100834081|ribosome-recycling factor, chloroplastic; K02838 ribosome recycling factor (A)	[J]	Translation, ribosomal structure and biogenesis	--	Ribosome-recycling factor, chloroplastic (Precursor) OS=Oryza sativa subsp. japonica (Rice) PE=2 SV=2	J	Translation, ribosomal structure and biogenesis	PREDICTED: ribosome-recycling factor, chloroplastic [Brachypodium distachyon]	molecular function: binding (GO:0005488);; biological process: metabolic process (GO:0008152);; biological process: cellular process (GO:0009987);; biological process: single-organism process (GO:0044699);; cellular component: cell (GO:0005623);; cellular component: organelle (GO:0043226);; cellular component: organelle part (GO:0044422);; cellular component: cell part (GO:0044464);; biological p…	--
	BMK_Unigene_082060	40	5.76302	40	6.36394	21	3.31329	122	17.1146	60	9.88808	205	19.5119	0.0229543	-1.31868	down	--	--	Biological Process: response to wounding (GO:0009611);; Biological Process: response to insect (GO:0009625);; Biological Process: shade avoidance (GO:0009641);; Biological Process: jasmonic acid mediated signaling pathway (GO:0009867);; Biological Process: regulation of flower development (GO:0009909);; Biological Process: stomatal movement (GO:0010118);; Biological Process: response to far red l…	K13463|1.26612e-46|bdi:100829997|coronatine-insensitive protein 1-like; K13463 coronatine-insensitive protein 1 (A)	[R]	General function prediction only	F-box-like	Coronatine-insensitive protein 1 GN=T28M21.10 OS=Arabidopsis thaliana (Mouse-ear cress) PE=1 SV=1	R	General function prediction only	PREDICTED: coronatine-insensitive protein 1-like [Brachypodium distachyon]	biological process: response to stimulus (GO:0050896);; biological process: multi-organism process (GO:0051704);; biological process: cellular process (GO:0009987);; biological process: signaling (GO:0023052);; biological process: single-organism process (GO:0044699);; biological process: biological regulation (GO:0065007);; cellular component: cell (GO:0005623);; cellular component: macromolecul…	Plant hormone signal transduction (ko04075)
	BMK_Unigene_055706	64	11.6844	48	14.8878	28	8.85843	15	3.06301	11	2.57025	14	2.17716	0.0010453	1.92989	up	[O]	Posttranslational modification, protein turnover, chaperones	Molecular Function: peroxidase activity (GO:0004601);; Biological Process: response to cold (GO:0009409);; Cellular Component: chloroplast stroma (GO:0009570);; Cellular Component: thylakoid (GO:0009579);; Cellular Component: chloroplast envelope (GO:0009941);; Cellular Component: stromule (GO:0010319);; Biological Process: defense response to bacterium (GO:0042742);; Cellular Component: apoplast…	K03386|1.89719e-35|bdi:100842398|2-Cys peroxiredoxin BAS1, chloroplastic; K03386 peroxiredoxin (alkyl hydroperoxide reductase subunit C) [EC:1.11.1.15] (A)	[O]	Posttranslational modification, protein turnover, chaperones	AhpC/TSA family	2-Cys peroxiredoxin BAS1, chloroplastic (Precursor; Fragment) GN=TSA OS=Triticum aestivum (Wheat) PE=1 SV=2	O	Posttranslational modification, protein turnover, chaperones	PREDICTED: 2-Cys peroxiredoxin BAS1, chloroplastic [Brachypodium distachyon]	molecular function: catalytic activity (GO:0003824);; molecular function: antioxidant activity (GO:0016209);; biological process: metabolic process (GO:0008152);; biological process: single-organism process (GO:0044699);; biological process: response to stimulus (GO:0050896);; cellular component: cell (GO:0005623);; cellular component: organelle (GO:0043226);; cellular component: organelle part (…	--
	BMK_Unigene_093134	10	0.528913	6	0.350438	9	0.521287	63	3.24445	85	5.1425	80	2.79531	3.92529e-06	-2.48429	down	[M]	Cell wall/membrane/envelope biogenesis	Cellular Component: cell wall (GO:0005618);; Cellular Component: plasma membrane (GO:0005886);; Biological Process: response to osmotic stress (GO:0006970);; Molecular Function: zinc ion binding (GO:0008270);; Biological Process: response to water deprivation (GO:0009414);; Biological Process: plant-type secondary cell wall biogenesis (GO:0009834);; Biological Process: positive regulation of absc…	K10999|0|bdi:100837994|cellulose synthase A catalytic subunit 4 [UDP-forming]; K10999 cellulose synthase A [EC:2.4.1.12] (A)	--	--	Cellulose synthase;; Glycosyl transferase family group 2	Cellulose synthase A catalytic subunit 4 [UDP-forming] GN=P0046E05.4 OS=Oryza sativa subsp. japonica (Rice) PE=2 SV=1	R	General function prediction only	PREDICTED: cellulose synthase A catalytic subunit 4 [UDP-forming] [Brachypodium distachyon]	cellular component: cell (GO:0005623);; cellular component: cell part (GO:0044464);; cellular component: membrane (GO:0016020);; biological process: response to stimulus (GO:0050896);; molecular function: binding (GO:0005488);; biological process: cellular process (GO:0009987);; biological process: cellular component organization or biogenesis (GO:0071840);; biological process: biological regulat…	--
	BMK_Unigene_004101	171	153.051	150	170.241	68	105.96	55	85.6642	49	97.2336	82	85.511	0.00630306	1.37305	up	[J]	Translation, ribosomal structure and biogenesis	Molecular Function: structural constituent of ribosome (GO:0003735);; Cellular Component: ribosome (GO:0005840);; Biological Process: translation (GO:0006412);; Cellular Component: nucleoid (GO:0009295);; Cellular Component: chloroplast thylakoid membrane (GO:0009535);; Cellular Component: chloroplast stroma (GO:0009570);; Biological Process: defense response to bacterium (GO:0042742);;	K02935|1.37831e-62|bdi:100846704|50S ribosomal protein L12-1, chloroplastic; K02935 large subunit ribosomal protein L7/L12 (A)	[J]	Translation, ribosomal structure and biogenesis	Ribosomal protein L7/L12 C-terminal domain	50S ribosomal protein L12, chloroplastic (Precursor) GN=P0671D01.26 OS=Oryza sativa subsp. japonica (Rice) PE=2 SV=2	J	Translation, ribosomal structure and biogenesis	PREDICTED: 50S ribosomal protein L12-1, chloroplastic [Brachypodium distachyon]	molecular function: structural molecule activity (GO:0005198);; cellular component: cell (GO:0005623);; cellular component: macromolecular complex (GO:0032991);; cellular component: organelle (GO:0043226);; cellular component: cell part (GO:0044464);; biological process: metabolic process (GO:0008152);; biological process: cellular process (GO:0009987);; cellular component: nucleoid (GO:0009295);…	Ribosome (ko03010)
	BMK_Unigene_101995	103	18.3761	60	17.2086	49	10.2262	36	5.61332	23	6.97219	46	5.39544	0.0159187	1.31985	up	[HQ]	--	Molecular Function: isochorismate synthase activity (GO:0008909);; Cellular Component: plastid (GO:0009536);; Biological Process: systemic acquired resistance (GO:0009627);; Biological Process: salicylic acid biosynthetic process (GO:0009697);; Biological Process: stomatal movement (GO:0010118);; Biological Process: negative regulation of defense response (GO:0031348);; Biological Process: phyllo…	K02552|0|bdi:100833004|isochorismate synthase 1, chloroplastic-like; K02552 menaquinone-specific isochorismate synthase [EC:5.4.4.2] (A)	[E]	Amino acid transport and metabolism	chorismate binding enzyme	Isochorismate synthase 2, chloroplastic (Precursor) GN=ICS2 OS=Arabidopsis thaliana (Mouse-ear cress) PE=2 SV=2	H	Coenzyme transport and metabolism	PREDICTED: isochorismate synthase 1, chloroplastic-like [Brachypodium distachyon]	molecular function: catalytic activity (GO:0003824);; biological process: metabolic process (GO:0008152);; cellular component: cell (GO:0005623);; cellular component: organelle (GO:0043226);; cellular component: cell part (GO:0044464);; biological process: immune system process (GO:0002376);; biological process: response to stimulus (GO:0050896);; biological process: multi-organism process (GO:00…	Ubiquinone and other terpenoid-quinone biosynthesis (ko00130)
	BMK_Unigene_064736	49	72.47	23	66.9009	22	39.4439	6	22.4453	5	29.4994	11	25.4131	0.00199197	2.11134	up	[S]	Function unknown	Biological Process: pentose-phosphate shunt (GO:0006098);; Biological Process: unsaturated fatty acid biosynthetic process (GO:0006636);; Biological Process: response to cold (GO:0009409);; Cellular Component: chloroplast thylakoid membrane (GO:0009535);; Cellular Component: chloroplast thylakoid lumen (GO:0009543);; Biological Process: photosynthesis (GO:0015979);; Biological Process: chlorophyl…	--	--	--	Pentapeptide repeats (8 copies);; Pentapeptide repeats (9 copies);; Pentapeptide repeats (9 copies)	Thylakoid lumenal 15 kDa protein 1, chloroplastic (Precursor) GN=At2g44920 OS=Arabidopsis thaliana (Mouse-ear cress) PE=1 SV=2	S	Function unknown	unnamed protein product [Triticum aestivum]	biological process: metabolic process (GO:0008152);; biological process: cellular process (GO:0009987);; biological process: single-organism process (GO:0044699);; biological process: response to stimulus (GO:0050896);; cellular component: cell (GO:0005623);; cellular component: membrane (GO:0016020);; cellular component: organelle (GO:0043226);; cellular component: organelle part (GO:0044422);; …	--
	BMK_Unigene_043156	235	35.5167	250	41.7235	194	32.1082	73	10.7425	97	16.769	72	7.18874	3.75101e-05	1.71141	up	[O]	Posttranslational modification, protein turnover, chaperones	Biological Process: response to cold (GO:0009409);; Cellular Component: chloroplast stroma (GO:0009570);; Cellular Component: thylakoid (GO:0009579);; Cellular Component: chloroplast envelope (GO:0009941);; Cellular Component: stromule (GO:0010319);; Molecular Function: antioxidant activity (GO:0016209);; Biological Process: defense response to bacterium (GO:0042742);; Cellular Component: apoplas…	K03386|4.93854e-49|zma:100282595|2-cys peroxiredoxin BAS1; K03386 peroxiredoxin (alkyl hydroperoxide reductase subunit C) [EC:1.11.1.15] (A)	[O]	Posttranslational modification, protein turnover, chaperones	C-terminal domain of 1-Cys peroxiredoxin	2-Cys peroxiredoxin BAS1, chloroplastic (Precursor) OS=Oryza sativa subsp. japonica (Rice) PE=1 SV=1	O	Posttranslational modification, protein turnover, chaperones	unknown [Zea mays]	biological process: response to stimulus (GO:0050896);; cellular component: cell (GO:0005623);; cellular component: organelle (GO:0043226);; cellular component: organelle part (GO:0044422);; cellular component: cell part (GO:0044464);; molecular function: antioxidant activity (GO:0016209);; biological process: multi-organism process (GO:0051704);; cellular component: extracellular region (GO:0005…	--
	BMK_Unigene_088347	96	4.03626	108	5.01427	79	3.63735	429	17.5623	180	8.65667	782	21.7205	0.000246648	-1.64129	down	[R]	General function prediction only	Biological Process: proteolysis (GO:0006508);; Biological Process: tryptophan catabolic process (GO:0006569);; Molecular Function: peptidase activity (GO:0008233);; Biological Process: systemic acquired resistance (GO:0009627);; Biological Process: indoleacetic acid biosynthetic process (GO:0009684);; Biological Process: response to ethylene (GO:0009723);; Biological Process: response to abscisic…	K18881|4.36569e-178|osa:4350819|Os11g0591600; K18881 D-lactate dehydratase [EC:4.2.1.130] (A)	[RV]	--	DJ-1/PfpI family;; Putative amidotransferase	DJ-1 protein homolog E GN=T7F6.3 OS=Arabidopsis thaliana (Mouse-ear cress) PE=1 SV=1	V	Defense mechanisms	predicted protein [Hordeum vulgare subsp. vulgare]	biological process: metabolic process (GO:0008152);; biological process: cellular process (GO:0009987);; biological process: single-organism process (GO:0044699);; molecular function: catalytic activity (GO:0003824);; biological process: immune system process (GO:0002376);; biological process: response to stimulus (GO:0050896);; biological process: multi-organism process (GO:0051704);; biological…	Pyruvate metabolism (ko00620)
	BMK_Unigene_110034	200	5.15367	140	4.19545	945	33.9394	116	3.32251	80	3.72213	217	4.45044	0.0150961	1.81611	up	[RTKL]	--	Biological Process: MAPK cascade (GO:0000165);; Biological Process: respiratory burst involved in defense response (GO:0002679);; Molecular Function: protein serine/threonine kinase activity (GO:0004674);; Molecular Function: ATP binding (GO:0005524);; Cellular Component: mitochondrion (GO:0005739);; Biological Process: protein phosphorylation (GO:0006468);; Biological Process: protein targeting …	--	--	--	Leucine Rich repeats (2 copies);; Protein kinase domain;; Protein tyrosine kinase;; Leucine rich repeat;; Leucine Rich Repeat;; Leucine Rich repeat;; Leucine rich repeat	Probable LRR receptor-like serine/threonine-protein kinase At1g74360 (Precursor) GN=At1g74360 OS=Arabidopsis thaliana (Mouse-ear cress) PE=2 SV=1	T	Signal transduction mechanisms	predicted protein [Hordeum vulgare subsp. vulgare]	biological process: metabolic process (GO:0008152);; biological process: cellular process (GO:0009987);; biological process: signaling (GO:0023052);; biological process: single-organism process (GO:0044699);; biological process: response to stimulus (GO:0050896);; biological process: biological regulation (GO:0065007);; biological process: immune system process (GO:0002376);; molecular function: …	--
	BMK_Unigene_089936	79	207.52	91	238.474	56	134.261	2	76.7459	4	79.8754	9	79.7743	1.44276e-13	3.77354	up	[J]	Translation, ribosomal structure and biogenesis	Molecular Function: structural constituent of ribosome (GO:0003735);; Cellular Component: ribosome (GO:0005840);; Biological Process: translation (GO:0006412);; Cellular Component: nucleoid (GO:0009295);; Cellular Component: chloroplast thylakoid membrane (GO:0009535);; Cellular Component: chloroplast stroma (GO:0009570);; Biological Process: defense response to bacterium (GO:0042742);;	K02935|2.81087e-65|zma:100277261|50S ribosomal protein L12, chloroplastic; K02935 large subunit ribosomal protein L7/L12 (A)	[J]	Translation, ribosomal structure and biogenesis	Ribosomal protein L7/L12 C-terminal domain	50S ribosomal protein L12, chloroplastic (Precursor) GN=P0671D01.26 OS=Oryza sativa subsp. japonica (Rice) PE=2 SV=2	J	Translation, ribosomal structure and biogenesis	PREDICTED: 50S ribosomal protein L12, chloroplastic [Zea mays]	molecular function: structural molecule activity (GO:0005198);; cellular component: cell (GO:0005623);; cellular component: macromolecular complex (GO:0032991);; cellular component: organelle (GO:0043226);; cellular component: cell part (GO:0044464);; biological process: metabolic process (GO:0008152);; biological process: cellular process (GO:0009987);; cellular component: nucleoid (GO:0009295);…	Ribosome (ko03010)
	BMK_Unigene_090505	287	21.8337	410	34.4434	167	13.9127	120	8.88881	132	11.4866	185	9.29766	0.00645647	1.30707	up	[MG]	--	Molecular Function: copper ion binding (GO:0005507);; Cellular Component: plasma membrane (GO:0005886);; Cellular Component: chloroplast stroma (GO:0009570);; Cellular Component: thylakoid (GO:0009579);; Biological Process: response to abscisic acid (GO:0009737);; Molecular Function: isomerase activity (GO:0016853);; Biological Process: defense response to bacterium (GO:0042742);; Cellular Compon…	--	[G]	Carbohydrate transport and metabolism	NADH(P)-binding	Uncharacterized protein At2g37660, chloroplastic (Precursor) GN=At2g37660 OS=Arabidopsis thaliana (Mouse-ear cress) PE=1 SV=2	G	Carbohydrate transport and metabolism	PREDICTED: uncharacterized protein At5g02240-like [Brachypodium distachyon]	molecular function: binding (GO:0005488);; cellular component: cell (GO:0005623);; cellular component: membrane (GO:0016020);; cellular component: cell part (GO:0044464);; cellular component: organelle (GO:0043226);; cellular component: organelle part (GO:0044422);; biological process: response to stimulus (GO:0050896);; molecular function: catalytic activity (GO:0003824);; biological process: me…	--
	BMK_Unigene_065264	113	305.522	97	326.675	48	234.635	31	164.492	39	178.48	58	166.551	0.0223336	1.30526	up	[J]	Translation, ribosomal structure and biogenesis	Cellular Component: nucleus (GO:0005634);; Biological Process: rRNA processing (GO:0006364);; Biological Process: response to cold (GO:0009409);; Cellular Component: chloroplast stroma (GO:0009570);; Biological Process: embryo development ending in seed dormancy (GO:0009793);; Biological Process: chloroplast relocation (GO:0009902);; Cellular Component: chloroplast envelope (GO:0009941);; Biologi…	K02888|4.77344e-61|bdi:100839612|50S ribosomal protein L21, chloroplastic; K02888 large subunit ribosomal protein L21 (A)	[J]	Translation, ribosomal structure and biogenesis	Ribosomal prokaryotic L21 protein	50S ribosomal protein L21, chloroplastic (Precursor) GN=RPL21 OS=Arabidopsis thaliana (Mouse-ear cress) PE=2 SV=1	J	Translation, ribosomal structure and biogenesis	PREDICTED: 50S ribosomal protein L21, chloroplastic [Brachypodium distachyon]	cellular component: cell (GO:0005623);; cellular component: organelle (GO:0043226);; cellular component: cell part (GO:0044464);; biological process: metabolic process (GO:0008152);; biological process: cellular process (GO:0009987);; biological process: cellular component organization or biogenesis (GO:0071840);; biological process: response to stimulus (GO:0050896);; cellular component: organel…	Ribosome (ko03010)
	BMK_Unigene_076277	20	3.04224	15	2.5543	205	28.3593	8	2.22775	9	3.27856	11	3.00637	0.00285079	2.51871	up	[RTKL]	--	Biological Process: MAPK cascade (GO:0000165);; Biological Process: respiratory burst involved in defense response (GO:0002679);; Molecular Function: protein serine/threonine kinase activity (GO:0004674);; Molecular Function: ATP binding (GO:0005524);; Cellular Component: mitochondrion (GO:0005739);; Biological Process: protein phosphorylation (GO:0006468);; Biological Process: protein targeting …	--	--	--	Protein kinase domain;; Protein tyrosine kinase;; Leucine Rich repeats (2 copies);; Leucine Rich Repeat;; Leucine rich repeat;; Leucine Rich repeat;; Leucine rich repeat	Probable LRR receptor-like serine/threonine-protein kinase At1g74360 (Precursor) GN=At1g74360 OS=Arabidopsis thaliana (Mouse-ear cress) PE=2 SV=1	T	Signal transduction mechanisms	predicted protein [Hordeum vulgare subsp. vulgare]	biological process: metabolic process (GO:0008152);; biological process: cellular process (GO:0009987);; biological process: signaling (GO:0023052);; biological process: single-organism process (GO:0044699);; biological process: response to stimulus (GO:0050896);; biological process: biological regulation (GO:0065007);; biological process: immune system process (GO:0002376);; molecular function: …	--
	BMK_Unigene_112177	483	8.00422	401	7.72857	429	8.69385	1218	26.0632	949	25.361	1904	27.983	7.66441e-07	-1.1568	down	[E]	Amino acid transport and metabolism	Molecular Function: arginase activity (GO:0004053);; Cellular Component: mitochondrion (GO:0005739);; Biological Process: arginine catabolic process (GO:0006527);; Cellular Component: chloroplast (GO:0009507);; Biological Process: defense response to bacterium (GO:0042742);; Molecular Function: cobalt ion binding (GO:0050897);;	K01476|0|sbi:SORBI_06g000580|SORBIDRAFT_06g000580, Sb06g000580; hypothetical protein; K01476 arginase [EC:3.5.3.1] (A)	[E]	Amino acid transport and metabolism	Arginase family;; D-isomer specific 2-hydroxyacid dehydrogenase, NAD binding domain;; NAD binding domain of 6-phosphogluconate dehydrogenase;; D-isomer specific 2-hydroxyacid dehydrogenase, catalytic domain;; D-isomer specific 2-hydroxyacid dehydrogenase, NAD binding domain;; D-isomer specific 2-hydroxyacid dehydrogenase, catalytic domain	Arginase 1, mitochondrial (Precursor) OS=Oryza sativa subsp. indica (Rice) PE=1 SV=1	E	Amino acid transport and metabolism	hypothetical protein F775_52491 [Aegilops tauschii]	molecular function: catalytic activity (GO:0003824);; biological process: metabolic process (GO:0008152);; cellular component: cell (GO:0005623);; cellular component: organelle (GO:0043226);; cellular component: cell part (GO:0044464);; biological process: cellular process (GO:0009987);; biological process: single-organism process (GO:0044699);; biological process: response to stimulus (GO:005089…	Arginine and proline metabolism (ko00330);; Biosynthesis of amino acids (ko01230)
	BMK_Unigene_007665	41	23.3083	38	22.372	10	8.40053	4	1.81941	8	5.17476	11	2.01409	0.0265472	1.87379	up	--	--	Molecular Function: sequence-specific DNA binding transcription factor activity (GO:0003700);; Molecular Function: ATP binding (GO:0005524);; Cellular Component: cell wall (GO:0005618);; Cellular Component: nucleus (GO:0005634);; Biological Process: response to cold (GO:0009409);; Biological Process: response to light stimulus (GO:0009416);; Cellular Component: chloroplast thylakoid membrane (GO:…	--	[O]	Posttranslational modification, protein turnover, chaperones	--	Ribulose bisphosphate carboxylase/oxygenase activase B, chloroplastic (Precursor) GN=RCAB OS=Hordeum vulgare (Barley) PE=2 SV=1	O	Posttranslational modification, protein turnover, chaperones	PREDICTED: ribulose bisphosphate carboxylase/oxygenase activase B, chloroplastic, partial [Brachypodium distachyon]	molecular function: nucleic acid binding transcription factor activity (GO:0001071);; biological process: biological regulation (GO:0065007);; molecular function: binding (GO:0005488);; cellular component: cell (GO:0005623);; cellular component: cell part (GO:0044464);; cellular component: organelle (GO:0043226);; biological process: response to stimulus (GO:0050896);; cellular component: membran…	--
	BMK_Unigene_080498	20	1.45935	56	4.51224	7	0.55934	129	9.16503	237	19.7809	212	10.2193	0.00401499	-2.02856	down	[KAD]	--	Cellular Component: condensed chromosome (GO:0000793);; Molecular Function: DNA binding (GO:0003677);; Molecular Function: chromatin binding (GO:0003682);; Molecular Function: sequence-specific DNA binding transcription factor activity (GO:0003700);; Cellular Component: nucleolus (GO:0005730);; Biological Process: asymmetric cell division (GO:0008356);; Biological Process: response to virus (GO:0…	K09422|7.70649e-78|obr:102712493|protein rough sheath 2 homolog; K09422 myb proto-oncogene protein, plant (A)	[K]	Transcription	Myb-like DNA-binding domain;; Myb-like DNA-binding domain	Protein rough sheath 2 GN=RS2 OS=Zea mays (Maize) PE=1 SV=1	K	Transcription	Protein rough sheath 2 [Triticum urartu]	cellular component: cell (GO:0005623);; cellular component: organelle (GO:0043226);; cellular component: cell part (GO:0044464);; molecular function: binding (GO:0005488);; molecular function: nucleic acid binding transcription factor activity (GO:0001071);; biological process: biological regulation (GO:0065007);; cellular component: membrane-enclosed lumen (GO:0031974);; cellular component: orga…	--
Defense response by callose deposition in cell wall-0052544	BMK_Unigene_073127	384	38.8617	380	44.2541	305	48.9195	1737	155.001	838	100.955	2423	155.267	1.41294e-07	-1.67301	down	--	--	Biological Process: protein targeting to membrane (GO:0006612);; Biological Process: response to water deprivation (GO:0009414);; Biological Process: response to wounding (GO:0009611);; Biological Process: response to fungus (GO:0009620);; Biological Process: jasmonic acid biosynthetic process (GO:0009695);; Biological Process: salicylic acid mediated signaling pathway (GO:0009863);; Biological P…	--	[S]	Function unknown	Eukaryotic protein of unknown function (DUF829)	--	S	Function unknown	hypothetical protein SHCRBa_119_B13_F_450 [Saccharum hybrid cultivar R570]	biological process: single-organism process (GO:0044699);; biological process: localization (GO:0051179);; biological process: cellular component organization or biogenesis (GO:0071840);; biological process: response to stimulus (GO:0050896);; biological process: multi-organism process (GO:0051704);; biological process: metabolic process (GO:0008152);; biological process: cellular process (GO:000…	--
	BMK_Unigene_110034	200	5.15367	140	4.19545	945	33.9394	116	3.32251	80	3.72213	217	4.45044	0.0150961	1.81611	up	[RTKL]	--	Biological Process: MAPK cascade (GO:0000165);; Biological Process: respiratory burst involved in defense response (GO:0002679);; Molecular Function: protein serine/threonine kinase activity (GO:0004674);; Molecular Function: ATP binding (GO:0005524);; Cellular Component: mitochondrion (GO:0005739);; Biological Process: protein phosphorylation (GO:0006468);; Biological Process: protein targeting …	--	--	--	Leucine Rich repeats (2 copies);; Protein kinase domain;; Protein tyrosine kinase;; Leucine rich repeat;; Leucine Rich Repeat;; Leucine Rich repeat;; Leucine rich repeat	Probable LRR receptor-like serine/threonine-protein kinase At1g74360 (Precursor) GN=At1g74360 OS=Arabidopsis thaliana (Mouse-ear cress) PE=2 SV=1	T	Signal transduction mechanisms	predicted protein [Hordeum vulgare subsp. vulgare]	biological process: metabolic process (GO:0008152);; biological process: cellular process (GO:0009987);; biological process: signaling (GO:0023052);; biological process: single-organism process (GO:0044699);; biological process: response to stimulus (GO:0050896);; biological process: biological regulation (GO:0065007);; biological process: immune system process (GO:0002376);; molecular function: …	--
	BMK_Unigene_076277	20	3.04224	15	2.5543	205	28.3593	8	2.22775	9	3.27856	11	3.00637	0.00285079	2.51871	up	[RTKL]	--	Biological Process: MAPK cascade (GO:0000165);; Biological Process: respiratory burst involved in defense response (GO:0002679);; Molecular Function: protein serine/threonine kinase activity (GO:0004674);; Molecular Function: ATP binding (GO:0005524);; Cellular Component: mitochondrion (GO:0005739);; Biological Process: protein phosphorylation (GO:0006468);; Biological Process: protein targeting …	--	--	--	Protein kinase domain;; Protein tyrosine kinase;; Leucine Rich repeats (2 copies);; Leucine Rich Repeat;; Leucine rich repeat;; Leucine Rich repeat;; Leucine rich repeat	Probable LRR receptor-like serine/threonine-protein kinase At1g74360 (Precursor) GN=At1g74360 OS=Arabidopsis thaliana (Mouse-ear cress) PE=2 SV=1	T	Signal transduction mechanisms	predicted protein [Hordeum vulgare subsp. vulgare]	biological process: metabolic process (GO:0008152);; biological process: cellular process (GO:0009987);; biological process: signaling (GO:0023052);; biological process: single-organism process (GO:0044699);; biological process: response to stimulus (GO:0050896);; biological process: biological regulation (GO:0065007);; biological process: immune system process (GO:0002376);; molecular function: …	--
Respiratory burst involved in defense response-0002679	BMK_Unigene_008404	22	1.51873	23	1.75332	15	1.13396	0	0	0	0	0	0	7.95002e-07	3.8291	up	--	--	Biological Process: respiratory burst involved in defense response (GO:0002679);; Molecular Function: DNA binding (GO:0003677);; Molecular Function: sequence-specific DNA binding transcription factor activity (GO:0003700);; Cellular Component: nucleus (GO:0005634);; Biological Process: response to cold (GO:0009409);; Biological Process: ethylene-activated signaling pathway (GO:0009873);; Biologic…	K09286|1.82621e-09|aly:ARALYDRAFT_494253|hypothetical protein; K09286 EREBP-like factor (A)	--	--	AP2 domain;; GPI-anchored cell wall organization protein	Ethylene-responsive transcription factor 5 GN=MQL5_9 OS=Arabidopsis thaliana (Mouse-ear cress) PE=2 SV=1	K	Transcription	hypothetical protein ARALYDRAFT_494253 [Arabidopsis lyrata subsp. lyrata]	biological process: immune system process (GO:0002376);; biological process: metabolic process (GO:0008152);; biological process: single-organism process (GO:0044699);; biological process: response to stimulus (GO:0050896);; molecular function: binding (GO:0005488);; molecular function: nucleic acid binding transcription factor activity (GO:0001071);; biological process: biological regulation (GO…	--
	BMK_Unigene_110034	200	5.15367	140	4.19545	945	33.9394	116	3.32251	80	3.72213	217	4.45044	0.0150961	1.81611	up	[RTKL]	--	Biological Process: MAPK cascade (GO:0000165);; Biological Process: respiratory burst involved in defense response (GO:0002679);; Molecular Function: protein serine/threonine kinase activity (GO:0004674);; Molecular Function: ATP binding (GO:0005524);; Cellular Component: mitochondrion (GO:0005739);; Biological Process: protein phosphorylation (GO:0006468);; Biological Process: protein targeting …	--	--	--	Leucine Rich repeats (2 copies);; Protein kinase domain;; Protein tyrosine kinase;; Leucine rich repeat;; Leucine Rich Repeat;; Leucine Rich repeat;; Leucine rich repeat	Probable LRR receptor-like serine/threonine-protein kinase At1g74360 (Precursor) GN=At1g74360 OS=Arabidopsis thaliana (Mouse-ear cress) PE=2 SV=1	T	Signal transduction mechanisms	predicted protein [Hordeum vulgare subsp. vulgare]	biological process: metabolic process (GO:0008152);; biological process: cellular process (GO:0009987);; biological process: signaling (GO:0023052);; biological process: single-organism process (GO:0044699);; biological process: response to stimulus (GO:0050896);; biological process: biological regulation (GO:0065007);; biological process: immune system process (GO:0002376);; molecular function: …	--
	BMK_Unigene_076277	20	3.04224	15	2.5543	205	28.3593	8	2.22775	9	3.27856	11	3.00637	0.00285079	2.51871	up	[RTKL]	--	Biological Process: MAPK cascade (GO:0000165);; Biological Process: respiratory burst involved in defense response (GO:0002679);; Molecular Function: protein serine/threonine kinase activity (GO:0004674);; Molecular Function: ATP binding (GO:0005524);; Cellular Component: mitochondrion (GO:0005739);; Biological Process: protein phosphorylation (GO:0006468);; Biological Process: protein targeting …	--	--	--	Protein kinase domain;; Protein tyrosine kinase;; Leucine Rich repeats (2 copies);; Leucine Rich Repeat;; Leucine rich repeat;; Leucine Rich repeat;; Leucine rich repeat	Probable LRR receptor-like serine/threonine-protein kinase At1g74360 (Precursor) GN=At1g74360 OS=Arabidopsis thaliana (Mouse-ear cress) PE=2 SV=1	T	Signal transduction mechanisms	predicted protein [Hordeum vulgare subsp. vulgare]	biological process: metabolic process (GO:0008152);; biological process: cellular process (GO:0009987);; biological process: signaling (GO:0023052);; biological process: single-organism process (GO:0044699);; biological process: response to stimulus (GO:0050896);; biological process: biological regulation (GO:0065007);; biological process: immune system process (GO:0002376);; molecular function: …	--
Response to chitin-0010200	BMK_Unigene_008404	22	1.51873	23	1.75332	15	1.13396	0	0	0	0	0	0	7.95002e-07	3.8291	up	--	--	Biological Process: respiratory burst involved in defense response (GO:0002679);; Molecular Function: DNA binding (GO:0003677);; Molecular Function: sequence-specific DNA binding transcription factor activity (GO:0003700);; Cellular Component: nucleus (GO:0005634);; Biological Process: response to cold (GO:0009409);; Biological Process: ethylene-activated signaling pathway (GO:0009873);; Biologic…	K09286|1.82621e-09|aly:ARALYDRAFT_494253|hypothetical protein; K09286 EREBP-like factor (A)	--	--	AP2 domain;; GPI-anchored cell wall organization protein	Ethylene-responsive transcription factor 5 GN=MQL5_9 OS=Arabidopsis thaliana (Mouse-ear cress) PE=2 SV=1	K	Transcription	hypothetical protein ARALYDRAFT_494253 [Arabidopsis lyrata subsp. lyrata]	biological process: immune system process (GO:0002376);; biological process: metabolic process (GO:0008152);; biological process: single-organism process (GO:0044699);; biological process: response to stimulus (GO:0050896);; molecular function: binding (GO:0005488);; molecular function: nucleic acid binding transcription factor activity (GO:0001071);; biological process: biological regulation (GO…	--
	BMK_Unigene_073127	384	38.8617	380	44.2541	305	48.9195	1737	155.001	838	100.955	2423	155.267	1.41294e-07	-1.67301	down	--	--	Biological Process: protein targeting to membrane (GO:0006612);; Biological Process: response to water deprivation (GO:0009414);; Biological Process: response to wounding (GO:0009611);; Biological Process: response to fungus (GO:0009620);; Biological Process: jasmonic acid biosynthetic process (GO:0009695);; Biological Process: salicylic acid mediated signaling pathway (GO:0009863);; Biological P…	--	[S]	Function unknown	Eukaryotic protein of unknown function (DUF829)	--	S	Function unknown	hypothetical protein SHCRBa_119_B13_F_450 [Saccharum hybrid cultivar R570]	biological process: single-organism process (GO:0044699);; biological process: localization (GO:0051179);; biological process: cellular component organization or biogenesis (GO:0071840);; biological process: response to stimulus (GO:0050896);; biological process: multi-organism process (GO:0051704);; biological process: metabolic process (GO:0008152);; biological process: cellular process (GO:000…	--
	BMK_Unigene_110034	200	5.15367	140	4.19545	945	33.9394	116	3.32251	80	3.72213	217	4.45044	0.0150961	1.81611	up	[RTKL]	--	Biological Process: MAPK cascade (GO:0000165);; Biological Process: respiratory burst involved in defense response (GO:0002679);; Molecular Function: protein serine/threonine kinase activity (GO:0004674);; Molecular Function: ATP binding (GO:0005524);; Cellular Component: mitochondrion (GO:0005739);; Biological Process: protein phosphorylation (GO:0006468);; Biological Process: protein targeting …	--	--	--	Leucine Rich repeats (2 copies);; Protein kinase domain;; Protein tyrosine kinase;; Leucine rich repeat;; Leucine Rich Repeat;; Leucine Rich repeat;; Leucine rich repeat	Probable LRR receptor-like serine/threonine-protein kinase At1g74360 (Precursor) GN=At1g74360 OS=Arabidopsis thaliana (Mouse-ear cress) PE=2 SV=1	T	Signal transduction mechanisms	predicted protein [Hordeum vulgare subsp. vulgare]	biological process: metabolic process (GO:0008152);; biological process: cellular process (GO:0009987);; biological process: signaling (GO:0023052);; biological process: single-organism process (GO:0044699);; biological process: response to stimulus (GO:0050896);; biological process: biological regulation (GO:0065007);; biological process: immune system process (GO:0002376);; molecular function: …	--
	BMK_Unigene_076277	20	3.04224	15	2.5543	205	28.3593	8	2.22775	9	3.27856	11	3.00637	0.00285079	2.51871	up	[RTKL]	--	Biological Process: MAPK cascade (GO:0000165);; Biological Process: respiratory burst involved in defense response (GO:0002679);; Molecular Function: protein serine/threonine kinase activity (GO:0004674);; Molecular Function: ATP binding (GO:0005524);; Cellular Component: mitochondrion (GO:0005739);; Biological Process: protein phosphorylation (GO:0006468);; Biological Process: protein targeting …	--	--	--	Protein kinase domain;; Protein tyrosine kinase;; Leucine Rich repeats (2 copies);; Leucine Rich Repeat;; Leucine rich repeat;; Leucine Rich repeat;; Leucine rich repeat	Probable LRR receptor-like serine/threonine-protein kinase At1g74360 (Precursor) GN=At1g74360 OS=Arabidopsis thaliana (Mouse-ear cress) PE=2 SV=1	T	Signal transduction mechanisms	predicted protein [Hordeum vulgare subsp. vulgare]	biological process: metabolic process (GO:0008152);; biological process: cellular process (GO:0009987);; biological process: signaling (GO:0023052);; biological process: single-organism process (GO:0044699);; biological process: response to stimulus (GO:0050896);; biological process: biological regulation (GO:0065007);; biological process: immune system process (GO:0002376);; molecular function: …	--
Regulation of defense response-0031347	BMK_Unigene_095856	1392	54.633	1290	55.909	939	40.3582	672	25.6804	624	28.0138	965	25.0207	0.000117625	1.06639	up	--	--	Biological Process: maltose metabolic process (GO:0000023);; Molecular Function: sequence-specific DNA binding transcription factor activity (GO:0003700);; Biological Process: regulation of transcription, DNA-templated (GO:0006355);; Biological Process: phosphatidylglycerol biosynthetic process (GO:0006655);; Cellular Component: plastid (GO:0009536);; Biological Process: embryo development ending…	--	--	--	Domain of unknown function (DUF3598)	--	S	Function unknown	PREDICTED: uncharacterized protein LOC100843913 [Brachypodium distachyon]	biological process: metabolic process (GO:0008152);; biological process: cellular process (GO:0009987);; biological process: single-organism process (GO:0044699);; molecular function: nucleic acid binding transcription factor activity (GO:0001071);; biological process: biological regulation (GO:0065007);; cellular component: cell (GO:0005623);; cellular component: organelle (GO:0043226);; cellula…	--
Negative regulation of defense response-0031348	BMK_Unigene_082060	40	5.76302	40	6.36394	21	3.31329	122	17.1146	60	9.88808	205	19.5119	0.0229543	-1.31868	down	--	--	Biological Process: response to wounding (GO:0009611);; Biological Process: response to insect (GO:0009625);; Biological Process: shade avoidance (GO:0009641);; Biological Process: jasmonic acid mediated signaling pathway (GO:0009867);; Biological Process: regulation of flower development (GO:0009909);; Biological Process: stomatal movement (GO:0010118);; Biological Process: response to far red l…	K13463|1.26612e-46|bdi:100829997|coronatine-insensitive protein 1-like; K13463 coronatine-insensitive protein 1 (A)	[R]	General function prediction only	F-box-like	Coronatine-insensitive protein 1 GN=T28M21.10 OS=Arabidopsis thaliana (Mouse-ear cress) PE=1 SV=1	R	General function prediction only	PREDICTED: coronatine-insensitive protein 1-like [Brachypodium distachyon]	biological process: response to stimulus (GO:0050896);; biological process: multi-organism process (GO:0051704);; biological process: cellular process (GO:0009987);; biological process: signaling (GO:0023052);; biological process: single-organism process (GO:0044699);; biological process: biological regulation (GO:0065007);; cellular component: cell (GO:0005623);; cellular component: macromolecul…	Plant hormone signal transduction (ko04075)
	BMK_Unigene_106038	2064	48.498	1464	37.9867	1532	39.4205	4472	102.313	3178	85.4158	6617	102.714	6.59712e-05	-1.02607	down	[H]	Coenzyme transport and metabolism	Biological Process: MAPK cascade (GO:0000165);; Cellular Component: cytosol (GO:0005829);; Biological Process: protein targeting to membrane (GO:0006612);; Biological Process: Mo-molybdopterin cofactor biosynthetic process (GO:0006777);; Biological Process: response to cold (GO:0009409);; Biological Process: auxin-activated signaling pathway (GO:0009734);; Biological Process: abscisic acid-activa…	K15376|0|sbi:SORBI_06g031680|SORBIDRAFT_06g031680, Sb06g031680; hypothetical protein; K15376 gephyrin [EC:2.10.1.1 2.7.7.75] (A)	[H]	Coenzyme transport and metabolism	MoeA N-terminal region (domain I and II);; Probable molybdopterin binding domain;; MoeA C-terminal region (domain IV);; Probable molybdopterin binding domain	Molybdopterin adenylyltransferase GN=CNX1 OS=Arabidopsis thaliana (Mouse-ear cress) PE=1 SV=2	H	Coenzyme transport and metabolism	predicted protein [Hordeum vulgare subsp. vulgare]	biological process: metabolic process (GO:0008152);; biological process: cellular process (GO:0009987);; biological process: signaling (GO:0023052);; biological process: single-organism process (GO:0044699);; biological process: response to stimulus (GO:0050896);; biological process: biological regulation (GO:0065007);; cellular component: cell (GO:0005623);; cellular component: cell part (GO:004…	--
	BMK_Unigene_101995	103	18.3761	60	17.2086	49	10.2262	36	5.61332	23	6.97219	46	5.39544	0.0159187	1.31985	up	[HQ]	--	Molecular Function: isochorismate synthase activity (GO:0008909);; Cellular Component: plastid (GO:0009536);; Biological Process: systemic acquired resistance (GO:0009627);; Biological Process: salicylic acid biosynthetic process (GO:0009697);; Biological Process: stomatal movement (GO:0010118);; Biological Process: negative regulation of defense response (GO:0031348);; Biological Process: phyllo…	K02552|0|bdi:100833004|isochorismate synthase 1, chloroplastic-like; K02552 menaquinone-specific isochorismate synthase [EC:5.4.4.2] (A)	[E]	Amino acid transport and metabolism	chorismate binding enzyme	Isochorismate synthase 2, chloroplastic (Precursor) GN=ICS2 OS=Arabidopsis thaliana (Mouse-ear cress) PE=2 SV=2	H	Coenzyme transport and metabolism	PREDICTED: isochorismate synthase 1, chloroplastic-like [Brachypodium distachyon]	molecular function: catalytic activity (GO:0003824);; biological process: metabolic process (GO:0008152);; cellular component: cell (GO:0005623);; cellular component: organelle (GO:0043226);; cellular component: cell part (GO:0044464);; biological process: immune system process (GO:0002376);; biological process: response to stimulus (GO:0050896);; biological process: multi-organism process (GO:00…	Ubiquinone and other terpenoid-quinone biosynthesis (ko00130)
	BMK_Unigene_088347	96	4.03626	108	5.01427	79	3.63735	429	17.5623	180	8.65667	782	21.7205	0.000246648	-1.64129	down	[R]	General function prediction only	Biological Process: proteolysis (GO:0006508);; Biological Process: tryptophan catabolic process (GO:0006569);; Molecular Function: peptidase activity (GO:0008233);; Biological Process: systemic acquired resistance (GO:0009627);; Biological Process: indoleacetic acid biosynthetic process (GO:0009684);; Biological Process: response to ethylene (GO:0009723);; Biological Process: response to abscisic…	K18881|4.36569e-178|osa:4350819|Os11g0591600; K18881 D-lactate dehydratase [EC:4.2.1.130] (A)	[RV]	--	DJ-1/PfpI family;; Putative amidotransferase	DJ-1 protein homolog E GN=T7F6.3 OS=Arabidopsis thaliana (Mouse-ear cress) PE=1 SV=1	V	Defense mechanisms	predicted protein [Hordeum vulgare subsp. vulgare]	biological process: metabolic process (GO:0008152);; biological process: cellular process (GO:0009987);; biological process: single-organism process (GO:0044699);; molecular function: catalytic activity (GO:0003824);; biological process: immune system process (GO:0002376);; biological process: response to stimulus (GO:0050896);; biological process: multi-organism process (GO:0051704);; biological…	Pyruvate metabolism (ko00620)
	BMK_Unigene_110034	200	5.15367	140	4.19545	945	33.9394	116	3.32251	80	3.72213	217	4.45044	0.0150961	1.81611	up	[RTKL]	--	Biological Process: MAPK cascade (GO:0000165);; Biological Process: respiratory burst involved in defense response (GO:0002679);; Molecular Function: protein serine/threonine kinase activity (GO:0004674);; Molecular Function: ATP binding (GO:0005524);; Cellular Component: mitochondrion (GO:0005739);; Biological Process: protein phosphorylation (GO:0006468);; Biological Process: protein targeting …	--	--	--	Leucine Rich repeats (2 copies);; Protein kinase domain;; Protein tyrosine kinase;; Leucine rich repeat;; Leucine Rich Repeat;; Leucine Rich repeat;; Leucine rich repeat	Probable LRR receptor-like serine/threonine-protein kinase At1g74360 (Precursor) GN=At1g74360 OS=Arabidopsis thaliana (Mouse-ear cress) PE=2 SV=1	T	Signal transduction mechanisms	predicted protein [Hordeum vulgare subsp. vulgare]	biological process: metabolic process (GO:0008152);; biological process: cellular process (GO:0009987);; biological process: signaling (GO:0023052);; biological process: single-organism process (GO:0044699);; biological process: response to stimulus (GO:0050896);; biological process: biological regulation (GO:0065007);; biological process: immune system process (GO:0002376);; molecular function: …	--
	BMK_Unigene_076277	20	3.04224	15	2.5543	205	28.3593	8	2.22775	9	3.27856	11	3.00637	0.00285079	2.51871	up	[RTKL]	--	Biological Process: MAPK cascade (GO:0000165);; Biological Process: respiratory burst involved in defense response (GO:0002679);; Molecular Function: protein serine/threonine kinase activity (GO:0004674);; Molecular Function: ATP binding (GO:0005524);; Cellular Component: mitochondrion (GO:0005739);; Biological Process: protein phosphorylation (GO:0006468);; Biological Process: protein targeting …	--	--	--	Protein kinase domain;; Protein tyrosine kinase;; Leucine Rich repeats (2 copies);; Leucine Rich Repeat;; Leucine rich repeat;; Leucine Rich repeat;; Leucine rich repeat	Probable LRR receptor-like serine/threonine-protein kinase At1g74360 (Precursor) GN=At1g74360 OS=Arabidopsis thaliana (Mouse-ear cress) PE=2 SV=1	T	Signal transduction mechanisms	predicted protein [Hordeum vulgare subsp. vulgare]	biological process: metabolic process (GO:0008152);; biological process: cellular process (GO:0009987);; biological process: signaling (GO:0023052);; biological process: single-organism process (GO:0044699);; biological process: response to stimulus (GO:0050896);; biological process: biological regulation (GO:0065007);; biological process: immune system process (GO:0002376);; molecular function: …	--
Positive regulation of defense response-0031349	BMK_Unigene_004684	220	10.151	159	7.17407	151	7.55907	96	4.32418	93	5.13799	153	4.69422	0.00493161	1.01538	up	[RTKL]	--	Molecular Function: protein serine/threonine kinase activity (GO:0004674);; Molecular Function: protein tyrosine kinase activity (GO:0004713);; Molecular Function: ATP binding (GO:0005524);; Biological Process: protein phosphorylation (GO:0006468);; Biological Process: transmembrane receptor protein tyrosine kinase signaling pathway (GO:0007169);; Biological Process: positive regulation of cell d…	--	--	--	Protein kinase domain;; Protein tyrosine kinase;; Phosphotransferase enzyme family;; single CXXC unit	Leucine-rich repeat receptor-like serine/threonine/tyrosine-protein kinase SOBIR1 (Precursor) GN=F20M17.8 OS=Arabidopsis thaliana (Mouse-ear cress) PE=1 SV=1	T	Signal transduction mechanisms	predicted protein [Hordeum vulgare subsp. vulgare]	molecular function: catalytic activity (GO:0003824);; biological process: metabolic process (GO:0008152);; biological process: cellular process (GO:0009987);; biological process: single-organism process (GO:0044699);; molecular function: binding (GO:0005488);; biological process: signaling (GO:0023052);; biological process: response to stimulus (GO:0050896);; biological process: biological regula…	--
Regulation of plant-type hypersensitive response-0010363	BMK_Unigene_106038	2064	48.498	1464	37.9867	1532	39.4205	4472	102.313	3178	85.4158	6617	102.714	6.59712e-05	-1.02607	down	[H]	Coenzyme transport and metabolism	Biological Process: MAPK cascade (GO:0000165);; Cellular Component: cytosol (GO:0005829);; Biological Process: protein targeting to membrane (GO:0006612);; Biological Process: Mo-molybdopterin cofactor biosynthetic process (GO:0006777);; Biological Process: response to cold (GO:0009409);; Biological Process: auxin-activated signaling pathway (GO:0009734);; Biological Process: abscisic acid-activa…	K15376|0|sbi:SORBI_06g031680|SORBIDRAFT_06g031680, Sb06g031680; hypothetical protein; K15376 gephyrin [EC:2.10.1.1 2.7.7.75] (A)	[H]	Coenzyme transport and metabolism	MoeA N-terminal region (domain I and II);; Probable molybdopterin binding domain;; MoeA C-terminal region (domain IV);; Probable molybdopterin binding domain	Molybdopterin adenylyltransferase GN=CNX1 OS=Arabidopsis thaliana (Mouse-ear cress) PE=1 SV=2	H	Coenzyme transport and metabolism	predicted protein [Hordeum vulgare subsp. vulgare]	biological process: metabolic process (GO:0008152);; biological process: cellular process (GO:0009987);; biological process: signaling (GO:0023052);; biological process: single-organism process (GO:0044699);; biological process: response to stimulus (GO:0050896);; biological process: biological regulation (GO:0065007);; cellular component: cell (GO:0005623);; cellular component: cell part (GO:004…	--
	BMK_Unigene_073127	384	38.8617	380	44.2541	305	48.9195	1737	155.001	838	100.955	2423	155.267	1.41294e-07	-1.67301	down	--	--	Biological Process: protein targeting to membrane (GO:0006612);; Biological Process: response to water deprivation (GO:0009414);; Biological Process: response to wounding (GO:0009611);; Biological Process: response to fungus (GO:0009620);; Biological Process: jasmonic acid biosynthetic process (GO:0009695);; Biological Process: salicylic acid mediated signaling pathway (GO:0009863);; Biological P…	--	[S]	Function unknown	Eukaryotic protein of unknown function (DUF829)	--	S	Function unknown	hypothetical protein SHCRBa_119_B13_F_450 [Saccharum hybrid cultivar R570]	biological process: single-organism process (GO:0044699);; biological process: localization (GO:0051179);; biological process: cellular component organization or biogenesis (GO:0071840);; biological process: response to stimulus (GO:0050896);; biological process: multi-organism process (GO:0051704);; biological process: metabolic process (GO:0008152);; biological process: cellular process (GO:000…	--
	BMK_Unigene_110034	200	5.15367	140	4.19545	945	33.9394	116	3.32251	80	3.72213	217	4.45044	0.0150961	1.81611	up	[RTKL]	--	Biological Process: MAPK cascade (GO:0000165);; Biological Process: respiratory burst involved in defense response (GO:0002679);; Molecular Function: protein serine/threonine kinase activity (GO:0004674);; Molecular Function: ATP binding (GO:0005524);; Cellular Component: mitochondrion (GO:0005739);; Biological Process: protein phosphorylation (GO:0006468);; Biological Process: protein targeting …	--	--	--	Leucine Rich repeats (2 copies);; Protein kinase domain;; Protein tyrosine kinase;; Leucine rich repeat;; Leucine Rich Repeat;; Leucine Rich repeat;; Leucine rich repeat	Probable LRR receptor-like serine/threonine-protein kinase At1g74360 (Precursor) GN=At1g74360 OS=Arabidopsis thaliana (Mouse-ear cress) PE=2 SV=1	T	Signal transduction mechanisms	predicted protein [Hordeum vulgare subsp. vulgare]	biological process: metabolic process (GO:0008152);; biological process: cellular process (GO:0009987);; biological process: signaling (GO:0023052);; biological process: single-organism process (GO:0044699);; biological process: response to stimulus (GO:0050896);; biological process: biological regulation (GO:0065007);; biological process: immune system process (GO:0002376);; molecular function: …	--
	BMK_Unigene_076277	20	3.04224	15	2.5543	205	28.3593	8	2.22775	9	3.27856	11	3.00637	0.00285079	2.51871	up	[RTKL]	--	Biological Process: MAPK cascade (GO:0000165);; Biological Process: respiratory burst involved in defense response (GO:0002679);; Molecular Function: protein serine/threonine kinase activity (GO:0004674);; Molecular Function: ATP binding (GO:0005524);; Cellular Component: mitochondrion (GO:0005739);; Biological Process: protein phosphorylation (GO:0006468);; Biological Process: protein targeting …	--	--	--	Protein kinase domain;; Protein tyrosine kinase;; Leucine Rich repeats (2 copies);; Leucine Rich Repeat;; Leucine rich repeat;; Leucine Rich repeat;; Leucine rich repeat	Probable LRR receptor-like serine/threonine-protein kinase At1g74360 (Precursor) GN=At1g74360 OS=Arabidopsis thaliana (Mouse-ear cress) PE=2 SV=1	T	Signal transduction mechanisms	predicted protein [Hordeum vulgare subsp. vulgare]	biological process: metabolic process (GO:0008152);; biological process: cellular process (GO:0009987);; biological process: signaling (GO:0023052);; biological process: single-organism process (GO:0044699);; biological process: response to stimulus (GO:0050896);; biological process: biological regulation (GO:0065007);; biological process: immune system process (GO:0002376);; molecular function: …	--
	BMK_Unigene_104286	57	1.51508	50	1.4676	53	1.54272	164	4.24444	126	3.83091	189	3.31877	0.00415877	-1.11896	down	[J]	Translation, ribosomal structure and biogenesis	Molecular Function: amidase activity (GO:0004040);; Cellular Component: mitochondrion (GO:0005739);; Biological Process: protein targeting to membrane (GO:0006612);; Biological Process: protein targeting to mitochondrion (GO:0006626);; Biological Process: nucleotide transport (GO:0006862);; Biological Process: ER to Golgi vesicle-mediated transport (GO:0006888);; Biological Process: membrane fusi…	--	[J]	Translation, ribosomal structure and biogenesis	Amidase;; TPR repeat;; Tetratricopeptide repeat;; Tetratricopeptide repeat;; Tetratricopeptide repeat;; Tetratricopeptide repeat;; Tetratricopeptide repeat;; Tetratricopeptide repeat	Outer envelope protein 64, mitochondrial GN=T5E8.220 OS=Arabidopsis thaliana (Mouse-ear cress) PE=1 SV=1	J	Translation, ribosomal structure and biogenesis	PREDICTED: LOW QUALITY PROTEIN: outer envelope protein 64, mitochondrial-like [Brachypodium distachyon]	molecular function: catalytic activity (GO:0003824);; biological process: metabolic process (GO:0008152);; cellular component: cell (GO:0005623);; cellular component: organelle (GO:0043226);; cellular component: cell part (GO:0044464);; biological process: single-organism process (GO:0044699);; biological process: localization (GO:0051179);; biological process: cellular component organization or …	--
Regulation of innate immune response-0045088	BMK_Unigene_080498	20	1.45935	56	4.51224	7	0.55934	129	9.16503	237	19.7809	212	10.2193	0.00401499	-2.02856	down	[KAD]	--	Cellular Component: condensed chromosome (GO:0000793);; Molecular Function: DNA binding (GO:0003677);; Molecular Function: chromatin binding (GO:0003682);; Molecular Function: sequence-specific DNA binding transcription factor activity (GO:0003700);; Cellular Component: nucleolus (GO:0005730);; Biological Process: asymmetric cell division (GO:0008356);; Biological Process: response to virus (GO:0…	K09422|7.70649e-78|obr:102712493|protein rough sheath 2 homolog; K09422 myb proto-oncogene protein, plant (A)	[K]	Transcription	Myb-like DNA-binding domain;; Myb-like DNA-binding domain	Protein rough sheath 2 GN=RS2 OS=Zea mays (Maize) PE=1 SV=1	K	Transcription	Protein rough sheath 2 [Triticum urartu]	cellular component: cell (GO:0005623);; cellular component: organelle (GO:0043226);; cellular component: cell part (GO:0044464);; molecular function: binding (GO:0005488);; molecular function: nucleic acid binding transcription factor activity (GO:0001071);; biological process: biological regulation (GO:0065007);; cellular component: membrane-enclosed lumen (GO:0031974);; cellular component: orga…	--
Response to symbiotic fungus-0009610	BMK_Unigene_100056	996	33.4926	832	30.8951	472	17.3813	251	8.21826	283	10.8855	339	7.53087	2.47e-06	1.68551	up	[IQ]	--	Molecular Function: ATP binding (GO:0005524);; Biological Process: autophagy (GO:0006914);; Biological Process: response to symbiotic fungus (GO:0009610);; Cellular Component: cytoplasmic membrane-bounded vesicle (GO:0016023);; Molecular Function: 4-coumarate-CoA ligase activity (GO:0016207);;	K01904|2.13689e-117|bdi:100842361|4-coumarate--CoA ligase-like 3; K01904 4-coumarate--CoA ligase [EC:6.2.1.12] (A)	[I]	Lipid transport and metabolism	AMP-binding enzyme;; AMP-binding enzyme;; AMP-binding enzyme C-terminal domain	4-coumarate--CoA ligase-like 3 OS=Oryza sativa subsp. japonica (Rice) PE=3 SV=1	I	Lipid transport and metabolism	4-coumarate--CoA ligase-like 3 [Triticum urartu]	molecular function: binding (GO:0005488);; biological process: metabolic process (GO:0008152);; biological process: cellular process (GO:0009987);; biological process: response to stimulus (GO:0050896);; biological process: multi-organism process (GO:0051704);; cellular component: cell (GO:0005623);; cellular component: organelle (GO:0043226);; cellular component: cell part (GO:0044464);; molecul…	Ubiquinone and other terpenoid-quinone biosynthesis (ko00130);; Phenylalanine metabolism (ko00360);; Phenylpropanoid biosynthesis (ko00940)
BMK_Unigene_106038	BMK_Unigene_005329	615	68.251	637	55.4324	648	66.8231	1651	217.211	1911	204.919	2469	217.258	1.33e-05	-1.22447	down	--	--	Molecular Function: copper ion binding (GO:0005507);; Cellular Component: mitochondrion (GO:0005739);; Cellular Component: vacuole (GO:0005773);; Cellular Component: peroxisome (GO:0005777);; Cellular Component: plasma membrane (GO:0005886);; Cellular Component: chloroplast stroma (GO:0009570);; Biological Process: response to symbiotic fungus (GO:0009610);; Biological Process: response to jasmon…	--	[P]	Inorganic ion transport and metabolism	Glutathione S-transferase, N-terminal domain;; Glutathione S-transferase, N-terminal domain	Glutathione S-transferase DHAR2 GN=F22H5.1 OS=Arabidopsis thaliana (Mouse-ear cress) PE=1 SV=1	O	Posttranslational modification, protein turnover, chaperones	predicted protein [Hordeum vulgare subsp. vulgare]	molecular function: binding (GO:0005488);; cellular component: cell (GO:0005623);; cellular component: organelle (GO:0043226);; cellular component: cell part (GO:0044464);; cellular component: membrane (GO:0016020);; cellular component: organelle part (GO:0044422);; biological process: response to stimulus (GO:0050896);; biological process: multi-organism process (GO:0051704);; biological process…	--
BMK_Unigene_010897	BMK_Unigene_082813	993	156.018	802	125.435	823	145.006	2260	451.77	2103	424.826	3189	434.264	1.13e-06	-1.09336	down	[O]	Posttranslational modification, protein turnover, chaperones	Molecular Function: copper ion binding (GO:0005507);; Cellular Component: mitochondrion (GO:0005739);; Cellular Component: vacuole (GO:0005773);; Cellular Component: peroxisome (GO:0005777);; Cellular Component: plasma membrane (GO:0005886);; Cellular Component: chloroplast stroma (GO:0009570);; Biological Process: response to symbiotic fungus (GO:0009610);; Biological Process: response to jasmon…	--	[P]	Inorganic ion transport and metabolism	Glutathione S-transferase, N-terminal domain;; Glutathione S-transferase, N-terminal domain;; Glutathione S-transferase, N-terminal domain;; Glutathione S-transferase, C-terminal domain	Glutathione S-transferase DHAR2 GN=F22H5.1 OS=Arabidopsis thaliana (Mouse-ear cress) PE=1 SV=1	O	Posttranslational modification, protein turnover, chaperones	PREDICTED: glutathione S-transferase DHAR2-like [Brachypodium distachyon]	molecular function: binding (GO:0005488);; cellular component: cell (GO:0005623);; cellular component: organelle (GO:0043226);; cellular component: cell part (GO:0044464);; cellular component: membrane (GO:0016020);; cellular component: organelle part (GO:0044422);; biological process: response to stimulus (GO:0050896);; biological process: multi-organism process (GO:0051704);; biological process…	--
Response to fungus-0009620	BMK_Unigene_073127	384	38.8617	380	44.2541	305	48.9195	1737	155.001	838	100.955	2423	155.267	1.41294e-07	-1.67301	down	--	--	Biological Process: protein targeting to membrane (GO:0006612);; Biological Process: response to water deprivation (GO:0009414);; Biological Process: response to wounding (GO:0009611);; Biological Process: response to fungus (GO:0009620);; Biological Process: jasmonic acid biosynthetic process (GO:0009695);; Biological Process: salicylic acid mediated signaling pathway (GO:0009863);; Biological P…	--	[S]	Function unknown	Eukaryotic protein of unknown function (DUF829)	--	S	Function unknown	hypothetical protein SHCRBa_119_B13_F_450 [Saccharum hybrid cultivar R570]	biological process: single-organism process (GO:0044699);; biological process: localization (GO:0051179);; biological process: cellular component organization or biogenesis (GO:0071840);; biological process: response to stimulus (GO:0050896);; biological process: multi-organism process (GO:0051704);; biological process: metabolic process (GO:0008152);; biological process: cellular process (GO:000…	--
BMK_Unigene_110034	BMK_Unigene_110003	1054	14.6057	1190	18.2097	720	10.9261	530	7.1511	448	7.10117	762	6.97576	0.000236841	1.15977	up	[D]	Cell cycle control, cell division, chromosome partitioning	Biological Process: protein import into nucleus, docking (GO:0000059);; Cellular Component: nuclear pore (GO:0005643);; Cellular Component: cytosol (GO:0005829);; Biological Process: gluconeogenesis (GO:0006094);; Biological Process: cytoskeleton organization (GO:0007010);; Molecular Function: Ran GTPase binding (GO:0008536);; Molecular Function: protein transporter activity (GO:0008565);; Cellul…	K18423|0|sita:101786565|exportin-2-like; K18423 exportin-2 (importin alpha re-exporter) (A)	[YU]	--	Cse1;; CAS/CSE protein, C-terminus;; Exportin 1-like protein;; No apical meristem-associated C-terminal domain;; Salt stress response/antifungal	Exportin-2 GN=CAS OS=Arabidopsis thaliana (Mouse-ear cress) PE=2 SV=1	Y	Nuclear structure	PREDICTED: LOW QUALITY PROTEIN: exportin-2 [Brachypodium distachyon]	biological process: single-organism process (GO:0044699);; biological process: localization (GO:0051179);; biological process: cellular component organization or biogenesis (GO:0071840);; cellular component: cell (GO:0005623);; cellular component: membrane (GO:0016020);; cellular component: macromolecular complex (GO:0032991);; cellular component: organelle (GO:0043226);; cellular component: orga…	--
BMK_Unigene_076277	BMK_Unigene_099319	1052	35.982	990	37.3922	1404	52.588	4157	138.441	2285	89.3977	5830	131.733	0.000139763	-1.29677	down	--	--	Molecular Function: DNA binding (GO:0003677);; Molecular Function: sequence-specific DNA binding transcription factor activity (GO:0003700);; Cellular Component: nucleus (GO:0005634);; Biological Process: regulation of transcription, DNA-templated (GO:0006355);; Biological Process: response to fungus (GO:0009620);;	K09286|4.19776e-125|bdi:100825554|ethylene-responsive transcription factor 1-like; K09286 EREBP-like factor (A)	--	--	AP2 domain	Ethylene-responsive transcription factor 1 GN=OJ1311_D08.9 OS=Oryza sativa subsp. japonica (Rice) PE=1 SV=1	K	Transcription	PREDICTED: ethylene-responsive transcription factor 1-like [Brachypodium distachyon]	molecular function: binding (GO:0005488);; molecular function: nucleic acid binding transcription factor activity (GO:0001071);; biological process: biological regulation (GO:0065007);; cellular component: cell (GO:0005623);; cellular component: organelle (GO:0043226);; cellular component: cell part (GO:0044464);; biological process: response to stimulus (GO:0050896);; biological process: multi-o…	--
Systemic acquired resistance-0009627	BMK_Unigene_100745	17	4.10357	20	5.3763	10	7.84507	53	9.70673	54	6.92149	72	7.06065	0.0307068	-1.37315	down	[GEPR]	--	Molecular Function: transporter activity (GO:0005215);; Biological Process: transport (GO:0006810);; Cellular Component: plastid (GO:0009536);; Biological Process: systemic acquired resistance (GO:0009627);; Biological Process: salicylic acid biosynthetic process (GO:0009697);; Cellular Component: membrane (GO:0016020);;	--	--	--	BT1 family;; Major Facilitator Superfamily;; BT1 family	Probable folate-biopterin transporter 4 GN=At5g54860 OS=Arabidopsis thaliana (Mouse-ear cress) PE=2 SV=1	R	General function prediction only	PREDICTED: probable folate-biopterin transporter 4 [Brachypodium distachyon]	molecular function: transporter activity (GO:0005215);; biological process: localization (GO:0051179);; cellular component: cell (GO:0005623);; cellular component: organelle (GO:0043226);; cellular component: cell part (GO:0044464);; biological process: immune system process (GO:0002376);; biological process: response to stimulus (GO:0050896);; biological process: multi-organism process (GO:00517…	--
	BMK_Unigene_005150	507	9.60629	510	10.5668	695	14.36	1785	32.4374	1188	25.3902	2536	31.2749	0.000228509	-1.17793	down	[O]	Posttranslational modification, protein turnover, chaperones	Molecular Function: ATP binding (GO:0005524);; Cellular Component: nucleolus (GO:0005730);; Cellular Component: mitochondrion (GO:0005739);; Cellular Component: plasma membrane (GO:0005886);; Biological Process: cell death (GO:0008219);; Biological Process: response to cold (GO:0009409);; Cellular Component: chloroplast stroma (GO:0009570);; Biological Process: systemic acquired resistance (GO:00…	K04077|0|bdi:100842360|ruBisCO large subunit-binding protein subunit beta, chloroplastic-like; K04077 chaperonin GroEL (A)	[O]	Posttranslational modification, protein turnover, chaperones	TCP-1/cpn60 chaperonin family;; G-protein alpha subunit	RuBisCO large subunit-binding protein subunit beta, chloroplastic (Precursor) OS=Pisum sativum (Garden pea) PE=1 SV=2	O	Posttranslational modification, protein turnover, chaperones	PREDICTED: ruBisCO large subunit-binding protein subunit beta, chloroplastic-like [Brachypodium distachyon]	molecular function: binding (GO:0005488);; cellular component: cell (GO:0005623);; cellular component: membrane-enclosed lumen (GO:0031974);; cellular component: organelle (GO:0043226);; cellular component: organelle part (GO:0044422);; cellular component: cell part (GO:0044464);; cellular component: membrane (GO:0016020);; biological process: cellular process (GO:0009987);; biological process: s…	RNA degradation (ko03018)
	BMK_Unigene_101995	103	18.3761	60	17.2086	49	10.2262	36	5.61332	23	6.97219	46	5.39544	0.0159187	1.31985	up	[HQ]	--	Molecular Function: isochorismate synthase activity (GO:0008909);; Cellular Component: plastid (GO:0009536);; Biological Process: systemic acquired resistance (GO:0009627);; Biological Process: salicylic acid biosynthetic process (GO:0009697);; Biological Process: stomatal movement (GO:0010118);; Biological Process: negative regulation of defense response (GO:0031348);; Biological Process: phyllo…	K02552|0|bdi:100833004|isochorismate synthase 1, chloroplastic-like; K02552 menaquinone-specific isochorismate synthase [EC:5.4.4.2] (A)	[E]	Amino acid transport and metabolism	chorismate binding enzyme	Isochorismate synthase 2, chloroplastic (Precursor) GN=ICS2 OS=Arabidopsis thaliana (Mouse-ear cress) PE=2 SV=2	H	Coenzyme transport and metabolism	PREDICTED: isochorismate synthase 1, chloroplastic-like [Brachypodium distachyon]	molecular function: catalytic activity (GO:0003824);; biological process: metabolic process (GO:0008152);; cellular component: cell (GO:0005623);; cellular component: organelle (GO:0043226);; cellular component: cell part (GO:0044464);; biological process: immune system process (GO:0002376);; biological process: response to stimulus (GO:0050896);; biological process: multi-organism process (GO:00…	Ubiquinone and other terpenoid-quinone biosynthesis (ko00130)
	BMK_Unigene_088347	96	4.03626	108	5.01427	79	3.63735	429	17.5623	180	8.65667	782	21.7205	0.000246648	-1.64129	down	[R]	General function prediction only	Biological Process: proteolysis (GO:0006508);; Biological Process: tryptophan catabolic process (GO:0006569);; Molecular Function: peptidase activity (GO:0008233);; Biological Process: systemic acquired resistance (GO:0009627);; Biological Process: indoleacetic acid biosynthetic process (GO:0009684);; Biological Process: response to ethylene (GO:0009723);; Biological Process: response to abscisic…	K18881|4.36569e-178|osa:4350819|Os11g0591600; K18881 D-lactate dehydratase [EC:4.2.1.130] (A)	[RV]	--	DJ-1/PfpI family;; Putative amidotransferase	DJ-1 protein homolog E GN=T7F6.3 OS=Arabidopsis thaliana (Mouse-ear cress) PE=1 SV=1	V	Defense mechanisms	predicted protein [Hordeum vulgare subsp. vulgare]	biological process: metabolic process (GO:0008152);; biological process: cellular process (GO:0009987);; biological process: single-organism process (GO:0044699);; molecular function: catalytic activity (GO:0003824);; biological process: immune system process (GO:0002376);; biological process: response to stimulus (GO:0050896);; biological process: multi-organism process (GO:0051704);; biological…	Pyruvate metabolism (ko00620)
	BMK_Unigene_104804	314	8.57806	275	8.29599	215	6.43203	134	3.56435	79	2.46864	202	3.64558	5.30497e-05	1.36192	up	[C]	Energy production and conversion	Molecular Function: glycerol-3-phosphate dehydrogenase [NAD+] activity (GO:0004367);; Biological Process: carbohydrate metabolic process (GO:0005975);; Biological Process: glycerophospholipid metabolic process (GO:0006650);; Biological Process: phospholipid biosynthetic process (GO:0008654);; Cellular Component: glycerol-3-phosphate dehydrogenase complex (GO:0009331);; Biological Process: systemi…	--	[C]	Energy production and conversion	NAD-dependent glycerol-3-phosphate dehydrogenase C-terminus;; NAD-dependent glycerol-3-phosphate dehydrogenase N-terminus;; NAD-dependent glycerol-3-phosphate dehydrogenase N-terminus	Glycerol-3-phosphate dehydrogenase [NAD(+)], chloroplastic (Precursor) GN=OSJNBa0016A21.127 OS=Oryza sativa subsp. japonica (Rice) PE=2 SV=3	C	Energy production and conversion	Glycerol-3-phosphate dehydrogenase [NAD(P)+] [Triticum urartu]	molecular function: catalytic activity (GO:0003824);; biological process: metabolic process (GO:0008152);; biological process: single-organism process (GO:0044699);; biological process: cellular process (GO:0009987);; cellular component: cell (GO:0005623);; cellular component: macromolecular complex (GO:0032991);; cellular component: cell part (GO:0044464);; biological process: immune system proc…	--
Response to salicylic acid-0029751	BMK_Unigene_073658	240	8.98517	176	7.17075	284	10.6559	132	4.0496	64	2.44601	195	3.96586	0.00454373	1.25375	up	[RTKL]	--	Molecular Function: transmembrane receptor protein serine/threonine kinase activity (GO:0004675);; Molecular Function: ATP binding (GO:0005524);; Cellular Component: mitochondrion (GO:0005739);; Cellular Component: plasma membrane (GO:0005886);; Biological Process: protein phosphorylation (GO:0006468);; Biological Process: transmembrane receptor protein serine/threonine kinase signaling pathway (…	--	--	--	Carbohydrate-binding protein of the ER;; Leucine rich repeat;; Leucine Rich Repeat;; Leucine Rich repeats (2 copies);; Leucine Rich repeat;; Protein kinase domain;; Protein tyrosine kinase	Senescence-induced receptor-like serine/threonine-protein kinase (Precursor) GN=T20K24.21 OS=Arabidopsis thaliana (Mouse-ear cress) PE=2 SV=1	T	Signal transduction mechanisms	Senescence-induced receptor-like serine/threonine-protein kinase [Triticum urartu]	molecular function: catalytic activity (GO:0003824);; molecular function: receptor activity (GO:0004872);; molecular function: molecular transducer activity (GO:0060089);; biological process: metabolic process (GO:0008152);; biological process: cellular process (GO:0009987);; biological process: signaling (GO:0023052);; biological process: single-organism process (GO:0044699);; biological process…	--
	BMK_Unigene_000865	40	4.71499	41	5.36683	33	4.48813	114	9.60555	73	7.50908	206	11.4291	0.012393	-1.21392	down	[RTKL]	--	Molecular Function: transmembrane receptor protein serine/threonine kinase activity (GO:0004675);; Molecular Function: ATP binding (GO:0005524);; Cellular Component: mitochondrion (GO:0005739);; Cellular Component: plasma membrane (GO:0005886);; Biological Process: protein phosphorylation (GO:0006468);; Biological Process: transmembrane receptor protein serine/threonine kinase signaling pathway (…	--	--	--	Protein kinase domain;; Protein tyrosine kinase;; Legume lectin domain	L-type lectin-domain containing receptor kinase IV.1 (Precursor) GN=F13M22.21 OS=Arabidopsis thaliana (Mouse-ear cress) PE=2 SV=1	T	Signal transduction mechanisms	Os10g0441900 [Oryza sativa Japonica Group]	molecular function: catalytic activity (GO:0003824);; molecular function: receptor activity (GO:0004872);; molecular function: molecular transducer activity (GO:0060089);; biological process: metabolic process (GO:0008152);; biological process: cellular process (GO:0009987);; biological process: signaling (GO:0023052);; biological process: single-organism process (GO:0044699);; biological process…	--
	BMK_Unigene_080498	20	1.45935	56	4.51224	7	0.55934	129	9.16503	237	19.7809	212	10.2193	0.00401499	-2.02856	down	[KAD]	--	Cellular Component: condensed chromosome (GO:0000793);; Molecular Function: DNA binding (GO:0003677);; Molecular Function: chromatin binding (GO:0003682);; Molecular Function: sequence-specific DNA binding transcription factor activity (GO:0003700);; Cellular Component: nucleolus (GO:0005730);; Biological Process: asymmetric cell division (GO:0008356);; Biological Process: response to virus (GO:0…	K09422|7.70649e-78|obr:102712493|protein rough sheath 2 homolog; K09422 myb proto-oncogene protein, plant (A)	[K]	Transcription	Myb-like DNA-binding domain;; Myb-like DNA-binding domain	Protein rough sheath 2 GN=RS2 OS=Zea mays (Maize) PE=1 SV=1	K	Transcription	Protein rough sheath 2 [Triticum urartu]	cellular component: cell (GO:0005623);; cellular component: organelle (GO:0043226);; cellular component: cell part (GO:0044464);; molecular function: binding (GO:0005488);; molecular function: nucleic acid binding transcription factor activity (GO:0001071);; biological process: biological regulation (GO:0065007);; cellular component: membrane-enclosed lumen (GO:0031974);; cellular component: orga…	--
	BMK_Unigene_011195	55	43.791	39	38.0337	34	24.2918	13	30.9407	6	28.2814	19	35.3763	0.000656526	1.95524	up	--	--	Molecular Function: DNA binding (GO:0003677);; Molecular Function: chromatin binding (GO:0003682);; Molecular Function: sequence-specific DNA binding transcription factor activity (GO:0003700);; Biological Process: regulation of transcription, DNA-templated (GO:0006355);; Biological Process: response to salt stress (GO:0009651);; Biological Process: response to auxin (GO:0009733);; Biological Pro…	--	[O]	Posttranslational modification, protein turnover, chaperones	Myb-like DNA-binding domain;; Myb-like DNA-binding domain	Transcription factor DIVARICATA GN=DIVARICATA OS=Antirrhinum majus (Garden snapdragon) PE=2 SV=1	K	Transcription	PREDICTED: transcription factor DIVARICATA [Brachypodium distachyon]	molecular function: binding (GO:0005488);; molecular function: nucleic acid binding transcription factor activity (GO:0001071);; biological process: biological regulation (GO:0065007);; biological process: response to stimulus (GO:0050896);; biological process: metabolic process (GO:0008152);; biological process: cellular process (GO:0009987)	--
Response to jasmonic acid-0009753	BMK_Unigene_109061	88	1.82731	71	1.62803	68	1.54628	1268	25.6368	753	17.8852	2027	27.806	8.95418e-38	-3.53737	down	[R]	General function prediction only	Molecular Function: iron ion binding (GO:0005506);; Biological Process: proteolysis (GO:0006508);; Biological Process: vacuole organization (GO:0007033);; Molecular Function: metallopeptidase activity (GO:0008237);; Biological Process: response to wounding (GO:0009611);; Biological Process: response to jasmonic acid (GO:0009753);; Biological Process: flavonoid biosynthetic process (GO:0009813);; …	K05277|3.12784e-164|osa:4325716|Os01g0372500; K05277 leucoanthocyanidin dioxygenase [EC:1.14.11.19] (A)	[QR]	--	non-haem dioxygenase in morphine synthesis N-terminal;; 2OG-Fe(II) oxygenase superfamily;; Late embryogenesis abundant protein	Leucoanthocyanidin dioxygenase GN=A2 OS=Zea mays (Maize) PE=2 SV=1	H	Coenzyme transport and metabolism	Os01g0372500 [Oryza sativa Japonica Group]	molecular function: binding (GO:0005488);; biological process: metabolic process (GO:0008152);; biological process: cellular process (GO:0009987);; biological process: cellular component organization or biogenesis (GO:0071840);; molecular function: catalytic activity (GO:0003824);; biological process: response to stimulus (GO:0050896);; biological process: single-organism process (GO:0044699)	Flavonoid biosynthesis (ko00941)
	BMK_Unigene_005329	615	68.251	637	55.4324	648	66.8231	1651	217.211	1911	204.919	2469	217.258	1.32525e-05	-1.22447	down	--	--	Molecular Function: copper ion binding (GO:0005507);; Cellular Component: mitochondrion (GO:0005739);; Cellular Component: vacuole (GO:0005773);; Cellular Component: peroxisome (GO:0005777);; Cellular Component: plasma membrane (GO:0005886);; Cellular Component: chloroplast stroma (GO:0009570);; Biological Process: response to symbiotic fungus (GO:0009610);; Biological Process: response to jasmon…	--	[P]	Inorganic ion transport and metabolism	Glutathione S-transferase, N-terminal domain;; Glutathione S-transferase, N-terminal domain	Glutathione S-transferase DHAR2 GN=F22H5.1 OS=Arabidopsis thaliana (Mouse-ear cress) PE=1 SV=1	O	Posttranslational modification, protein turnover, chaperones	predicted protein [Hordeum vulgare subsp. vulgare]	molecular function: binding (GO:0005488);; cellular component: cell (GO:0005623);; cellular component: organelle (GO:0043226);; cellular component: cell part (GO:0044464);; cellular component: membrane (GO:0016020);; cellular component: organelle part (GO:0044422);; biological process: response to stimulus (GO:0050896);; biological process: multi-organism process (GO:0051704);; biological process…	--
	BMK_Unigene_082813	993	156.018	802	125.435	823	145.006	2260	451.77	2103	424.826	3189	434.264	1.13263e-06	-1.09336	down	[O]	Posttranslational modification, protein turnover, chaperones	Molecular Function: copper ion binding (GO:0005507);; Cellular Component: mitochondrion (GO:0005739);; Cellular Component: vacuole (GO:0005773);; Cellular Component: peroxisome (GO:0005777);; Cellular Component: plasma membrane (GO:0005886);; Cellular Component: chloroplast stroma (GO:0009570);; Biological Process: response to symbiotic fungus (GO:0009610);; Biological Process: response to jasmon…	--	[P]	Inorganic ion transport and metabolism	Glutathione S-transferase, N-terminal domain;; Glutathione S-transferase, N-terminal domain;; Glutathione S-transferase, N-terminal domain;; Glutathione S-transferase, C-terminal domain	Glutathione S-transferase DHAR2 GN=F22H5.1 OS=Arabidopsis thaliana (Mouse-ear cress) PE=1 SV=1	O	Posttranslational modification, protein turnover, chaperones	PREDICTED: glutathione S-transferase DHAR2-like [Brachypodium distachyon]	molecular function: binding (GO:0005488);; cellular component: cell (GO:0005623);; cellular component: organelle (GO:0043226);; cellular component: cell part (GO:0044464);; cellular component: membrane (GO:0016020);; cellular component: organelle part (GO:0044422);; biological process: response to stimulus (GO:0050896);; biological process: multi-organism process (GO:0051704);; biological process…	--
	BMK_Unigene_110003	1054	14.6057	1190	18.2097	720	10.9261	530	7.1511	448	7.10117	762	6.97576	0.000236841	1.15977	up	[D]	Cell cycle control, cell division, chromosome partitioning	Biological Process: protein import into nucleus, docking (GO:0000059);; Cellular Component: nuclear pore (GO:0005643);; Cellular Component: cytosol (GO:0005829);; Biological Process: gluconeogenesis (GO:0006094);; Biological Process: cytoskeleton organization (GO:0007010);; Molecular Function: Ran GTPase binding (GO:0008536);; Molecular Function: protein transporter activity (GO:0008565);; Cellul…	K18423|0|sita:101786565|exportin-2-like; K18423 exportin-2 (importin alpha re-exporter) (A)	[YU]	--	Cse1;; CAS/CSE protein, C-terminus;; Exportin 1-like protein;; No apical meristem-associated C-terminal domain;; Salt stress response/antifungal	Exportin-2 GN=CAS OS=Arabidopsis thaliana (Mouse-ear cress) PE=2 SV=1	Y	Nuclear structure	PREDICTED: LOW QUALITY PROTEIN: exportin-2 [Brachypodium distachyon]	biological process: single-organism process (GO:0044699);; biological process: localization (GO:0051179);; biological process: cellular component organization or biogenesis (GO:0071840);; cellular component: cell (GO:0005623);; cellular component: membrane (GO:0016020);; cellular component: macromolecular complex (GO:0032991);; cellular component: organelle (GO:0043226);; cellular component: orga…	--
	BMK_Unigene_080498	20	1.45935	56	4.51224	7	0.55934	129	9.16503	237	19.7809	212	10.2193	0.00401499	-2.02856	down	[KAD]	--	Cellular Component: condensed chromosome (GO:0000793);; Molecular Function: DNA binding (GO:0003677);; Molecular Function: chromatin binding (GO:0003682);; Molecular Function: sequence-specific DNA binding transcription factor activity (GO:0003700);; Cellular Component: nucleolus (GO:0005730);; Biological Process: asymmetric cell division (GO:0008356);; Biological Process: response to virus (GO:0…	K09422|7.70649e-78|obr:102712493|protein rough sheath 2 homolog; K09422 myb proto-oncogene protein, plant (A)	[K]	Transcription	Myb-like DNA-binding domain;; Myb-like DNA-binding domain	Protein rough sheath 2 GN=RS2 OS=Zea mays (Maize) PE=1 SV=1	K	Transcription	Protein rough sheath 2 [Triticum urartu]	cellular component: cell (GO:0005623);; cellular component: organelle (GO:0043226);; cellular component: cell part (GO:0044464);; molecular function: binding (GO:0005488);; molecular function: nucleic acid binding transcription factor activity (GO:0001071);; biological process: biological regulation (GO:0065007);; cellular component: membrane-enclosed lumen (GO:0031974);; cellular component: orga…	--
	BMK_Unigene_065530	40	3.1057	31	2.65789	31	2.63579	77	5.82112	143	12.7001	139	7.12968	0.0180662	-1.33089	down	--	--	Molecular Function: iron ion binding (GO:0005506);; Cellular Component: chloroplast (GO:0009507);; Biological Process: response to abscisic acid (GO:0009737);; Biological Process: response to jasmonic acid (GO:0009753);; Biological Process: defense response to bacterium, incompatible interaction (GO:0009816);; Molecular Function: linoleate 13S-lipoxygenase activity (GO:0016165);; Biological Proce…	K15718|1.08736e-99|bdi:100845752|linoleate 9S-lipoxygenase 1; K15718 linoleate 9S-lipoxygenase [EC:1.13.11.58] (A)	--	--	Lipoxygenase	Linoleate 9S-lipoxygenase 1 GN=LOX1.1 OS=Hordeum vulgare (Barley) PE=1 SV=2	S	Function unknown	lipoxygenase, partial [Triticum aestivum]	molecular function: binding (GO:0005488);; cellular component: cell (GO:0005623);; cellular component: organelle (GO:0043226);; cellular component: cell part (GO:0044464);; biological process: response to stimulus (GO:0050896);; biological process: immune system process (GO:0002376);; biological process: multi-organism process (GO:0051704);; molecular function: catalytic activity (GO:0003824);; b…	Linoleic acid metabolism (ko00591)
	BMK_Unigene_011195	55	43.791	39	38.0337	34	24.2918	13	30.9407	6	28.2814	19	35.3763	0.000656526	1.95524	up	--	--	Molecular Function: DNA binding (GO:0003677);; Molecular Function: chromatin binding (GO:0003682);; Molecular Function: sequence-specific DNA binding transcription factor activity (GO:0003700);; Biological Process: regulation of transcription, DNA-templated (GO:0006355);; Biological Process: response to salt stress (GO:0009651);; Biological Process: response to auxin (GO:0009733);; Biological Pro…	--	[O]	Posttranslational modification, protein turnover, chaperones	Myb-like DNA-binding domain;; Myb-like DNA-binding domain	Transcription factor DIVARICATA GN=DIVARICATA OS=Antirrhinum majus (Garden snapdragon) PE=2 SV=1	K	Transcription	PREDICTED: transcription factor DIVARICATA [Brachypodium distachyon]	molecular function: binding (GO:0005488);; molecular function: nucleic acid binding transcription factor activity (GO:0001071);; biological process: biological regulation (GO:0065007);; biological process: response to stimulus (GO:0050896);; biological process: metabolic process (GO:0008152);; biological process: cellular process (GO:0009987)	--
Systemic acquired resistance, SA mediated signaling pathway-0009862	BMK_Unigene_106038	2064	48.498	1464	37.9867	1532	39.4205	4472	102.313	3178	85.4158	6617	102.714	6.59712e-05	-1.02607	down	[H]	Coenzyme transport and metabolism	Biological Process: MAPK cascade (GO:0000165);; Cellular Component: cytosol (GO:0005829);; Biological Process: protein targeting to membrane (GO:0006612);; Biological Process: Mo-molybdopterin cofactor biosynthetic process (GO:0006777);; Biological Process: response to cold (GO:0009409);; Biological Process: auxin-activated signaling pathway (GO:0009734);; Biological Process: abscisic acid-activa…	K15376|0|sbi:SORBI_06g031680|SORBIDRAFT_06g031680, Sb06g031680; hypothetical protein; K15376 gephyrin [EC:2.10.1.1 2.7.7.75] (A)	[H]	Coenzyme transport and metabolism	MoeA N-terminal region (domain I and II);; Probable molybdopterin binding domain;; MoeA C-terminal region (domain IV);; Probable molybdopterin binding domain	Molybdopterin adenylyltransferase GN=CNX1 OS=Arabidopsis thaliana (Mouse-ear cress) PE=1 SV=2	H	Coenzyme transport and metabolism	predicted protein [Hordeum vulgare subsp. vulgare]	biological process: metabolic process (GO:0008152);; biological process: cellular process (GO:0009987);; biological process: signaling (GO:0023052);; biological process: single-organism process (GO:0044699);; biological process: response to stimulus (GO:0050896);; biological process: biological regulation (GO:0065007);; cellular component: cell (GO:0005623);; cellular component: cell part (GO:004…	--
	BMK_Unigene_110034	200	5.15367	140	4.19545	945	33.9394	116	3.32251	80	3.72213	217	4.45044	0.0150961	1.81611	up	[RTKL]	--	Biological Process: MAPK cascade (GO:0000165);; Biological Process: respiratory burst involved in defense response (GO:0002679);; Molecular Function: protein serine/threonine kinase activity (GO:0004674);; Molecular Function: ATP binding (GO:0005524);; Cellular Component: mitochondrion (GO:0005739);; Biological Process: protein phosphorylation (GO:0006468);; Biological Process: protein targeting …	--	--	--	Leucine Rich repeats (2 copies);; Protein kinase domain;; Protein tyrosine kinase;; Leucine rich repeat;; Leucine Rich Repeat;; Leucine Rich repeat;; Leucine rich repeat	Probable LRR receptor-like serine/threonine-protein kinase At1g74360 (Precursor) GN=At1g74360 OS=Arabidopsis thaliana (Mouse-ear cress) PE=2 SV=1	T	Signal transduction mechanisms	predicted protein [Hordeum vulgare subsp. vulgare]	biological process: metabolic process (GO:0008152);; biological process: cellular process (GO:0009987);; biological process: signaling (GO:0023052);; biological process: single-organism process (GO:0044699);; biological process: response to stimulus (GO:0050896);; biological process: biological regulation (GO:0065007);; biological process: immune system process (GO:0002376);; molecular function: …	--
	BMK_Unigene_099365	39	1.89579	79	4.24061	39	2.07606	244	11.5487	116	6.44992	373	11.9782	0.00256252	-1.56781	down	--	--	Biological Process: response to hypoxia (GO:0001666);; Biological Process: fatty acid biosynthetic process (GO:0006633);; Cellular Component: chloroplast (GO:0009507);; Biological Process: systemic acquired resistance, salicylic acid mediated signaling pathway (GO:0009862);; Biological Process: xylem development (GO:0010089);; Biological Process: regulation of hydrogen peroxide metabolic process …	K03921|6.83094e-145|osa:4324844|Os01g0880800; K03921 acyl-[acyl-carrier-protein] desaturase [EC:1.14.19.2] (A)	--	--	Fatty acid desaturase	Acyl-[acyl-carrier-protein] desaturase 1, chloroplastic (Precursor) OS=Oryza sativa subsp. japonica (Rice) PE=2 SV=1	I	Lipid transport and metabolism	Os01g0880800 [Oryza sativa Japonica Group]	biological process: response to stimulus (GO:0050896);; biological process: metabolic process (GO:0008152);; biological process: cellular process (GO:0009987);; biological process: single-organism process (GO:0044699);; cellular component: cell (GO:0005623);; cellular component: organelle (GO:0043226);; cellular component: cell part (GO:0044464);; biological process: immune system process (GO:000…	Fatty acid biosynthesis (ko00061);; Biosynthesis of unsaturated fatty acids (ko01040);; Fatty acid metabolism (ko01212)
	BMK_Unigene_076277	20	3.04224	15	2.5543	205	28.3593	8	2.22775	9	3.27856	11	3.00637	0.00285079	2.51871	up	[RTKL]	--	Biological Process: MAPK cascade (GO:0000165);; Biological Process: respiratory burst involved in defense response (GO:0002679);; Molecular Function: protein serine/threonine kinase activity (GO:0004674);; Molecular Function: ATP binding (GO:0005524);; Cellular Component: mitochondrion (GO:0005739);; Biological Process: protein phosphorylation (GO:0006468);; Biological Process: protein targeting …	--	--	--	Protein kinase domain;; Protein tyrosine kinase;; Leucine Rich repeats (2 copies);; Leucine Rich Repeat;; Leucine rich repeat;; Leucine Rich repeat;; Leucine rich repeat	Probable LRR receptor-like serine/threonine-protein kinase At1g74360 (Precursor) GN=At1g74360 OS=Arabidopsis thaliana (Mouse-ear cress) PE=2 SV=1	T	Signal transduction mechanisms	predicted protein [Hordeum vulgare subsp. vulgare]	biological process: metabolic process (GO:0008152);; biological process: cellular process (GO:0009987);; biological process: signaling (GO:0023052);; biological process: single-organism process (GO:0044699);; biological process: response to stimulus (GO:0050896);; biological process: biological regulation (GO:0065007);; biological process: immune system process (GO:0002376);; molecular function: …	--
Salicylic acid mediated signaling pathway-0009863	BMK_Unigene_073127	384	38.8617	380	44.2541	305	48.9195	1737	155.001	838	100.955	2423	155.267	1.41294e-07	-1.67301	down	--	--	Biological Process: protein targeting to membrane (GO:0006612);; Biological Process: response to water deprivation (GO:0009414);; Biological Process: response to wounding (GO:0009611);; Biological Process: response to fungus (GO:0009620);; Biological Process: jasmonic acid biosynthetic process (GO:0009695);; Biological Process: salicylic acid mediated signaling pathway (GO:0009863);; Biological P…	--	[S]	Function unknown	Eukaryotic protein of unknown function (DUF829)	--	S	Function unknown	hypothetical protein SHCRBa_119_B13_F_450 [Saccharum hybrid cultivar R570]	biological process: single-organism process (GO:0044699);; biological process: localization (GO:0051179);; biological process: cellular component organization or biogenesis (GO:0071840);; biological process: response to stimulus (GO:0050896);; biological process: multi-organism process (GO:0051704);; biological process: metabolic process (GO:0008152);; biological process: cellular process (GO:000…	--
Jasmonic acid mediated signaling pathway-0009867	BMK_Unigene_082060	40	5.76302	40	6.36394	21	3.31329	122	17.1146	60	9.88808	205	19.5119	0.0229543	-1.31868	down	--	--	Biological Process: response to wounding (GO:0009611);; Biological Process: response to insect (GO:0009625);; Biological Process: shade avoidance (GO:0009641);; Biological Process: jasmonic acid mediated signaling pathway (GO:0009867);; Biological Process: regulation of flower development (GO:0009909);; Biological Process: stomatal movement (GO:0010118);; Biological Process: response to far red l…	K13463|1.26612e-46|bdi:100829997|coronatine-insensitive protein 1-like; K13463 coronatine-insensitive protein 1 (A)	[R]	General function prediction only	F-box-like	Coronatine-insensitive protein 1 GN=T28M21.10 OS=Arabidopsis thaliana (Mouse-ear cress) PE=1 SV=1	R	General function prediction only	PREDICTED: coronatine-insensitive protein 1-like [Brachypodium distachyon]	biological process: response to stimulus (GO:0050896);; biological process: multi-organism process (GO:0051704);; biological process: cellular process (GO:0009987);; biological process: signaling (GO:0023052);; biological process: single-organism process (GO:0044699);; biological process: biological regulation (GO:0065007);; cellular component: cell (GO:0005623);; cellular component: macromolecul…	Plant hormone signal transduction (ko04075)
	BMK_Unigene_106038	2064	48.498	1464	37.9867	1532	39.4205	4472	102.313	3178	85.4158	6617	102.714	6.59712e-05	-1.02607	down	[H]	Coenzyme transport and metabolism	Biological Process: MAPK cascade (GO:0000165);; Cellular Component: cytosol (GO:0005829);; Biological Process: protein targeting to membrane (GO:0006612);; Biological Process: Mo-molybdopterin cofactor biosynthetic process (GO:0006777);; Biological Process: response to cold (GO:0009409);; Biological Process: auxin-activated signaling pathway (GO:0009734);; Biological Process: abscisic acid-activa…	K15376|0|sbi:SORBI_06g031680|SORBIDRAFT_06g031680, Sb06g031680; hypothetical protein; K15376 gephyrin [EC:2.10.1.1 2.7.7.75] (A)	[H]	Coenzyme transport and metabolism	MoeA N-terminal region (domain I and II);; Probable molybdopterin binding domain;; MoeA C-terminal region (domain IV);; Probable molybdopterin binding domain	Molybdopterin adenylyltransferase GN=CNX1 OS=Arabidopsis thaliana (Mouse-ear cress) PE=1 SV=2	H	Coenzyme transport and metabolism	predicted protein [Hordeum vulgare subsp. vulgare]	biological process: metabolic process (GO:0008152);; biological process: cellular process (GO:0009987);; biological process: signaling (GO:0023052);; biological process: single-organism process (GO:0044699);; biological process: response to stimulus (GO:0050896);; biological process: biological regulation (GO:0065007);; cellular component: cell (GO:0005623);; cellular component: cell part (GO:004…	--
	BMK_Unigene_010897	1461	54.866	1270	52.6663	881	36.2309	3111	113.755	2355	101.161	5022	124.591	0.000590003	-1.05338	down	--	--	Molecular Function: DNA binding (GO:0003677);; Cellular Component: nucleus (GO:0005634);; Molecular Function: zinc ion binding (GO:0008270);; Biological Process: jasmonic acid mediated signaling pathway (GO:0009867);; Biological Process: leaf senescence (GO:0010150);;	--	[R]	General function prediction only	--	Zinc finger CCCH domain-containing protein 35 OS=Oryza sativa subsp. japonica (Rice) PE=2 SV=1	R	General function prediction only	hypothetical protein OsI_18775 [Oryza sativa Indica Group]	molecular function: binding (GO:0005488);; cellular component: cell (GO:0005623);; cellular component: organelle (GO:0043226);; cellular component: cell part (GO:0044464);; biological process: cellular process (GO:0009987);; biological process: signaling (GO:0023052);; biological process: single-organism process (GO:0044699);; biological process: response to stimulus (GO:0050896);; biological pro…	--
	BMK_Unigene_073127	384	38.8617	380	44.2541	305	48.9195	1737	155.001	838	100.955	2423	155.267	1.41294e-07	-1.67301	down	--	--	Biological Process: protein targeting to membrane (GO:0006612);; Biological Process: response to water deprivation (GO:0009414);; Biological Process: response to wounding (GO:0009611);; Biological Process: response to fungus (GO:0009620);; Biological Process: jasmonic acid biosynthetic process (GO:0009695);; Biological Process: salicylic acid mediated signaling pathway (GO:0009863);; Biological P…	--	[S]	Function unknown	Eukaryotic protein of unknown function (DUF829)	--	S	Function unknown	hypothetical protein SHCRBa_119_B13_F_450 [Saccharum hybrid cultivar R570]	biological process: single-organism process (GO:0044699);; biological process: localization (GO:0051179);; biological process: cellular component organization or biogenesis (GO:0071840);; biological process: response to stimulus (GO:0050896);; biological process: multi-organism process (GO:0051704);; biological process: metabolic process (GO:0008152);; biological process: cellular process (GO:000…	--
	BMK_Unigene_110034	200	5.15367	140	4.19545	945	33.9394	116	3.32251	80	3.72213	217	4.45044	0.0150961	1.81611	up	[RTKL]	--	Biological Process: MAPK cascade (GO:0000165);; Biological Process: respiratory burst involved in defense response (GO:0002679);; Molecular Function: protein serine/threonine kinase activity (GO:0004674);; Molecular Function: ATP binding (GO:0005524);; Cellular Component: mitochondrion (GO:0005739);; Biological Process: protein phosphorylation (GO:0006468);; Biological Process: protein targeting …	--	--	--	Leucine Rich repeats (2 copies);; Protein kinase domain;; Protein tyrosine kinase;; Leucine rich repeat;; Leucine Rich Repeat;; Leucine Rich repeat;; Leucine rich repeat	Probable LRR receptor-like serine/threonine-protein kinase At1g74360 (Precursor) GN=At1g74360 OS=Arabidopsis thaliana (Mouse-ear cress) PE=2 SV=1	T	Signal transduction mechanisms	predicted protein [Hordeum vulgare subsp. vulgare]	biological process: metabolic process (GO:0008152);; biological process: cellular process (GO:0009987);; biological process: signaling (GO:0023052);; biological process: single-organism process (GO:0044699);; biological process: response to stimulus (GO:0050896);; biological process: biological regulation (GO:0065007);; biological process: immune system process (GO:0002376);; molecular function: …	--
	BMK_Unigene_076277	20	3.04224	15	2.5543	205	28.3593	8	2.22775	9	3.27856	11	3.00637	0.00285079	2.51871	up	[RTKL]	--	Biological Process: MAPK cascade (GO:0000165);; Biological Process: respiratory burst involved in defense response (GO:0002679);; Molecular Function: protein serine/threonine kinase activity (GO:0004674);; Molecular Function: ATP binding (GO:0005524);; Cellular Component: mitochondrion (GO:0005739);; Biological Process: protein phosphorylation (GO:0006468);; Biological Process: protein targeting …	--	--	--	Protein kinase domain;; Protein tyrosine kinase;; Leucine Rich repeats (2 copies);; Leucine Rich Repeat;; Leucine rich repeat;; Leucine Rich repeat;; Leucine rich repeat	Probable LRR receptor-like serine/threonine-protein kinase At1g74360 (Precursor) GN=At1g74360 OS=Arabidopsis thaliana (Mouse-ear cress) PE=2 SV=1	T	Signal transduction mechanisms	predicted protein [Hordeum vulgare subsp. vulgare]	biological process: metabolic process (GO:0008152);; biological process: cellular process (GO:0009987);; biological process: signaling (GO:0023052);; biological process: single-organism process (GO:0044699);; biological process: response to stimulus (GO:0050896);; biological process: biological regulation (GO:0065007);; biological process: immune system process (GO:0002376);; molecular function: …	--
Defense response to fungus-0050832	BMK_Unigene_082060	40	5.76302	40	6.36394	21	3.31329	122	17.1146	60	9.88808	205	19.5119	0.0229543	-1.31868	down	--	--	Biological Process: response to wounding (GO:0009611);; Biological Process: response to insect (GO:0009625);; Biological Process: shade avoidance (GO:0009641);; Biological Process: jasmonic acid mediated signaling pathway (GO:0009867);; Biological Process: regulation of flower development (GO:0009909);; Biological Process: stomatal movement (GO:0010118);; Biological Process: response to far red l…	K13463|1.26612e-46|bdi:100829997|coronatine-insensitive protein 1-like; K13463 coronatine-insensitive protein 1 (A)	[R]	General function prediction only	F-box-like	Coronatine-insensitive protein 1 GN=T28M21.10 OS=Arabidopsis thaliana (Mouse-ear cress) PE=1 SV=1	R	General function prediction only	PREDICTED: coronatine-insensitive protein 1-like [Brachypodium distachyon]	biological process: response to stimulus (GO:0050896);; biological process: multi-organism process (GO:0051704);; biological process: cellular process (GO:0009987);; biological process: signaling (GO:0023052);; biological process: single-organism process (GO:0044699);; biological process: biological regulation (GO:0065007);; cellular component: cell (GO:0005623);; cellular component: macromolecul…	Plant hormone signal transduction (ko04075)
	BMK_Unigene_106038	2064	48.498	1464	37.9867	1532	39.4205	4472	102.313	3178	85.4158	6617	102.714	6.59712e-05	-1.02607	down	[H]	Coenzyme transport and metabolism	Biological Process: MAPK cascade (GO:0000165);; Cellular Component: cytosol (GO:0005829);; Biological Process: protein targeting to membrane (GO:0006612);; Biological Process: Mo-molybdopterin cofactor biosynthetic process (GO:0006777);; Biological Process: response to cold (GO:0009409);; Biological Process: auxin-activated signaling pathway (GO:0009734);; Biological Process: abscisic acid-activa…	K15376|0|sbi:SORBI_06g031680|SORBIDRAFT_06g031680, Sb06g031680; hypothetical protein; K15376 gephyrin [EC:2.10.1.1 2.7.7.75] (A)	[H]	Coenzyme transport and metabolism	MoeA N-terminal region (domain I and II);; Probable molybdopterin binding domain;; MoeA C-terminal region (domain IV);; Probable molybdopterin binding domain	Molybdopterin adenylyltransferase GN=CNX1 OS=Arabidopsis thaliana (Mouse-ear cress) PE=1 SV=2	H	Coenzyme transport and metabolism	predicted protein [Hordeum vulgare subsp. vulgare]	biological process: metabolic process (GO:0008152);; biological process: cellular process (GO:0009987);; biological process: signaling (GO:0023052);; biological process: single-organism process (GO:0044699);; biological process: response to stimulus (GO:0050896);; biological process: biological regulation (GO:0065007);; cellular component: cell (GO:0005623);; cellular component: cell part (GO:004…	--
	BMK_Unigene_093134	10	0.528913	6	0.350438	9	0.521287	63	3.24445	85	5.1425	80	2.79531	3.92529e-06	-2.48429	down	[M]	Cell wall/membrane/envelope biogenesis	Cellular Component: cell wall (GO:0005618);; Cellular Component: plasma membrane (GO:0005886);; Biological Process: response to osmotic stress (GO:0006970);; Molecular Function: zinc ion binding (GO:0008270);; Biological Process: response to water deprivation (GO:0009414);; Biological Process: plant-type secondary cell wall biogenesis (GO:0009834);; Biological Process: positive regulation of absc…	K10999|0|bdi:100837994|cellulose synthase A catalytic subunit 4 [UDP-forming]; K10999 cellulose synthase A [EC:2.4.1.12] (A)	--	--	Cellulose synthase;; Glycosyl transferase family group 2	Cellulose synthase A catalytic subunit 4 [UDP-forming] GN=P0046E05.4 OS=Oryza sativa subsp. japonica (Rice) PE=2 SV=1	R	General function prediction only	PREDICTED: cellulose synthase A catalytic subunit 4 [UDP-forming] [Brachypodium distachyon]	cellular component: cell (GO:0005623);; cellular component: cell part (GO:0044464);; cellular component: membrane (GO:0016020);; biological process: response to stimulus (GO:0050896);; molecular function: binding (GO:0005488);; biological process: cellular process (GO:0009987);; biological process: cellular component organization or biogenesis (GO:0071840);; biological process: biological regulat…	--
	BMK_Unigene_101995	103	18.3761	60	17.2086	49	10.2262	36	5.61332	23	6.97219	46	5.39544	0.0159187	1.31985	up	[HQ]	--	Molecular Function: isochorismate synthase activity (GO:0008909);; Cellular Component: plastid (GO:0009536);; Biological Process: systemic acquired resistance (GO:0009627);; Biological Process: salicylic acid biosynthetic process (GO:0009697);; Biological Process: stomatal movement (GO:0010118);; Biological Process: negative regulation of defense response (GO:0031348);; Biological Process: phyllo…	K02552|0|bdi:100833004|isochorismate synthase 1, chloroplastic-like; K02552 menaquinone-specific isochorismate synthase [EC:5.4.4.2] (A)	[E]	Amino acid transport and metabolism	chorismate binding enzyme	Isochorismate synthase 2, chloroplastic (Precursor) GN=ICS2 OS=Arabidopsis thaliana (Mouse-ear cress) PE=2 SV=2	H	Coenzyme transport and metabolism	PREDICTED: isochorismate synthase 1, chloroplastic-like [Brachypodium distachyon]	molecular function: catalytic activity (GO:0003824);; biological process: metabolic process (GO:0008152);; cellular component: cell (GO:0005623);; cellular component: organelle (GO:0043226);; cellular component: cell part (GO:0044464);; biological process: immune system process (GO:0002376);; biological process: response to stimulus (GO:0050896);; biological process: multi-organism process (GO:00…	Ubiquinone and other terpenoid-quinone biosynthesis (ko00130)
	BMK_Unigene_110034	200	5.15367	140	4.19545	945	33.9394	116	3.32251	80	3.72213	217	4.45044	0.0150961	1.81611	up	[RTKL]	--	Biological Process: MAPK cascade (GO:0000165);; Biological Process: respiratory burst involved in defense response (GO:0002679);; Molecular Function: protein serine/threonine kinase activity (GO:0004674);; Molecular Function: ATP binding (GO:0005524);; Cellular Component: mitochondrion (GO:0005739);; Biological Process: protein phosphorylation (GO:0006468);; Biological Process: protein targeting …	--	--	--	Leucine Rich repeats (2 copies);; Protein kinase domain;; Protein tyrosine kinase;; Leucine rich repeat;; Leucine Rich Repeat;; Leucine Rich repeat;; Leucine rich repeat	Probable LRR receptor-like serine/threonine-protein kinase At1g74360 (Precursor) GN=At1g74360 OS=Arabidopsis thaliana (Mouse-ear cress) PE=2 SV=1	T	Signal transduction mechanisms	predicted protein [Hordeum vulgare subsp. vulgare]	biological process: metabolic process (GO:0008152);; biological process: cellular process (GO:0009987);; biological process: signaling (GO:0023052);; biological process: single-organism process (GO:0044699);; biological process: response to stimulus (GO:0050896);; biological process: biological regulation (GO:0065007);; biological process: immune system process (GO:0002376);; molecular function: …	--
	BMK_Unigene_076277	20	3.04224	15	2.5543	205	28.3593	8	2.22775	9	3.27856	11	3.00637	0.00285079	2.51871	up	[RTKL]	--	Biological Process: MAPK cascade (GO:0000165);; Biological Process: respiratory burst involved in defense response (GO:0002679);; Molecular Function: protein serine/threonine kinase activity (GO:0004674);; Molecular Function: ATP binding (GO:0005524);; Cellular Component: mitochondrion (GO:0005739);; Biological Process: protein phosphorylation (GO:0006468);; Biological Process: protein targeting …	--	--	--	Protein kinase domain;; Protein tyrosine kinase;; Leucine Rich repeats (2 copies);; Leucine Rich Repeat;; Leucine rich repeat;; Leucine Rich repeat;; Leucine rich repeat	Probable LRR receptor-like serine/threonine-protein kinase At1g74360 (Precursor) GN=At1g74360 OS=Arabidopsis thaliana (Mouse-ear cress) PE=2 SV=1	T	Signal transduction mechanisms	predicted protein [Hordeum vulgare subsp. vulgare]	biological process: metabolic process (GO:0008152);; biological process: cellular process (GO:0009987);; biological process: signaling (GO:0023052);; biological process: single-organism process (GO:0044699);; biological process: response to stimulus (GO:0050896);; biological process: biological regulation (GO:0065007);; biological process: immune system process (GO:0002376);; molecular function: …	--
	BMK_Unigene_080498	20	1.45935	56	4.51224	7	0.55934	129	9.16503	237	19.7809	212	10.2193	0.00401499	-2.02856	down	[KAD]	--	Cellular Component: condensed chromosome (GO:0000793);; Molecular Function: DNA binding (GO:0003677);; Molecular Function: chromatin binding (GO:0003682);; Molecular Function: sequence-specific DNA binding transcription factor activity (GO:0003700);; Cellular Component: nucleolus (GO:0005730);; Biological Process: asymmetric cell division (GO:0008356);; Biological Process: response to virus (GO:0…	K09422|7.70649e-78|obr:102712493|protein rough sheath 2 homolog; K09422 myb proto-oncogene protein, plant (A)	[K]	Transcription	Myb-like DNA-binding domain;; Myb-like DNA-binding domain	Protein rough sheath 2 GN=RS2 OS=Zea mays (Maize) PE=1 SV=1	K	Transcription	Protein rough sheath 2 [Triticum urartu]	cellular component: cell (GO:0005623);; cellular component: organelle (GO:0043226);; cellular component: cell part (GO:0044464);; molecular function: binding (GO:0005488);; molecular function: nucleic acid binding transcription factor activity (GO:0001071);; biological process: biological regulation (GO:0065007);; cellular component: membrane-enclosed lumen (GO:0031974);; cellular component: orga…	--
Salicylic acid biosynthesis process-0009697	BMK_Unigene_100745	17	4.10357	20	5.3763	10	7.84507	53	9.70673	54	6.92149	72	7.06065	0.0307068	-1.37315	down	[GEPR]	--	Molecular Function: transporter activity (GO:0005215);; Biological Process: transport (GO:0006810);; Cellular Component: plastid (GO:0009536);; Biological Process: systemic acquired resistance (GO:0009627);; Biological Process: salicylic acid biosynthetic process (GO:0009697);; Cellular Component: membrane (GO:0016020);;	--	--	--	BT1 family;; Major Facilitator Superfamily;; BT1 family	Probable folate-biopterin transporter 4 GN=At5g54860 OS=Arabidopsis thaliana (Mouse-ear cress) PE=2 SV=1	R	General function prediction only	PREDICTED: probable folate-biopterin transporter 4 [Brachypodium distachyon]	molecular function: transporter activity (GO:0005215);; biological process: localization (GO:0051179);; cellular component: cell (GO:0005623);; cellular component: organelle (GO:0043226);; cellular component: cell part (GO:0044464);; biological process: immune system process (GO:0002376);; biological process: response to stimulus (GO:0050896);; biological process: multi-organism process (GO:00517…	--
	BMK_Unigene_101995	103	18.3761	60	17.2086	49	10.2262	36	5.61332	23	6.97219	46	5.39544	0.0159187	1.31985	up	[HQ]	--	Molecular Function: isochorismate synthase activity (GO:0008909);; Cellular Component: plastid (GO:0009536);; Biological Process: systemic acquired resistance (GO:0009627);; Biological Process: salicylic acid biosynthetic process (GO:0009697);; Biological Process: stomatal movement (GO:0010118);; Biological Process: negative regulation of defense response (GO:0031348);; Biological Process: phyllo…	K02552|0|bdi:100833004|isochorismate synthase 1, chloroplastic-like; K02552 menaquinone-specific isochorismate synthase [EC:5.4.4.2] (A)	[E]	Amino acid transport and metabolism	chorismate binding enzyme	Isochorismate synthase 2, chloroplastic (Precursor) GN=ICS2 OS=Arabidopsis thaliana (Mouse-ear cress) PE=2 SV=2	H	Coenzyme transport and metabolism	PREDICTED: isochorismate synthase 1, chloroplastic-like [Brachypodium distachyon]	molecular function: catalytic activity (GO:0003824);; biological process: metabolic process (GO:0008152);; cellular component: cell (GO:0005623);; cellular component: organelle (GO:0043226);; cellular component: cell part (GO:0044464);; biological process: immune system process (GO:0002376);; biological process: response to stimulus (GO:0050896);; biological process: multi-organism process (GO:00…	Ubiquinone and other terpenoid-quinone biosynthesis (ko00130)
Jasmonic acid biosynthesis process-0009695	BMK_Unigene_073127	384	38.8617	380	44.2541	305	48.9195	1737	155.001	838	100.955	2423	155.267	1.41e-07	-1.67301	down	--	--	Biological Process: protein targeting to membrane (GO:0006612);; Biological Process: response to water deprivation (GO:0009414);; Biological Process: response to wounding (GO:0009611);; Biological Process: response to fungus (GO:0009620);; Biological Process: jasmonic acid biosynthetic process (GO:0009695);; Biological Process: salicylic acid mediated signaling pathway (GO:0009863);; Biological P…	--	[S]	Function unknown	Eukaryotic protein of unknown function (DUF829)	--	S	Function unknown	hypothetical protein SHCRBa_119_B13_F_450 [Saccharum hybrid cultivar R570]	biological process: single-organism process (GO:0044699);; biological process: localization (GO:0051179);; biological process: cellular component organization or biogenesis (GO:0071840);; biological process: response to stimulus (GO:0050896);; biological process: multi-organism process (GO:0051704);; biological process: metabolic process (GO:0008152);; biological process: cellular process (GO:000…	--
	BMK_Unigene_110003	1054	14.6057	1190	18.2097	720	10.9261	530	7.1511	448	7.10117	762	6.97576	0.000236841	1.15977	up	[D]	Cell cycle control, cell division, chromosome partitioning	Biological Process: protein import into nucleus, docking (GO:0000059);; Cellular Component: nuclear pore (GO:0005643);; Cellular Component: cytosol (GO:0005829);; Biological Process: gluconeogenesis (GO:0006094);; Biological Process: cytoskeleton organization (GO:0007010);; Molecular Function: Ran GTPase binding (GO:0008536);; Molecular Function: protein transporter activity (GO:0008565);; Cellul…	K18423|0|sita:101786565|exportin-2-like; K18423 exportin-2 (importin alpha re-exporter) (A)	[YU]	--	Cse1;; CAS/CSE protein, C-terminus;; Exportin 1-like protein;; No apical meristem-associated C-terminal domain;; Salt stress response/antifungal	Exportin-2 GN=CAS OS=Arabidopsis thaliana (Mouse-ear cress) PE=2 SV=1	Y	Nuclear structure	PREDICTED: LOW QUALITY PROTEIN: exportin-2 [Brachypodium distachyon]	biological process: single-organism process (GO:0044699);; biological process: localization (GO:0051179);; biological process: cellular component organization or biogenesis (GO:0071840);; cellular component: cell (GO:0005623);; cellular component: membrane (GO:0016020);; cellular component: macromolecular complex (GO:0032991);; cellular component: organelle (GO:0043226);; cellular component: orga…	--
Isochorismate synthase activity-0008909	BMK_Unigene_101995	103	18.3761	60	17.2086	49	10.2262	36	5.61332	23	6.97219	46	5.39544	0.0159187	1.31985	up	[HQ]	--	Molecular Function: isochorismate synthase activity (GO:0008909);; Cellular Component: plastid (GO:0009536);; Biological Process: systemic acquired resistance (GO:0009627);; Biological Process: salicylic acid biosynthetic process (GO:0009697);; Biological Process: stomatal movement (GO:0010118);; Biological Process: negative regulation of defense response (GO:0031348);; Biological Process: phyllo…	K02552|0|bdi:100833004|isochorismate synthase 1, chloroplastic-like; K02552 menaquinone-specific isochorismate synthase [EC:5.4.4.2] (A)	[E]	Amino acid transport and metabolism	chorismate binding enzyme	Isochorismate synthase 2, chloroplastic (Precursor) GN=ICS2 OS=Arabidopsis thaliana (Mouse-ear cress) PE=2 SV=2	H	Coenzyme transport and metabolism	PREDICTED: isochorismate synthase 1, chloroplastic-like [Brachypodium distachyon]	molecular function: catalytic activity (GO:0003824);; biological process: metabolic process (GO:0008152);; cellular component: cell (GO:0005623);; cellular component: organelle (GO:0043226);; cellular component: cell part (GO:0044464);; biological process: immune system process (GO:0002376);; biological process: response to stimulus (GO:0050896);; biological process: multi-organism process (GO:00…	Ubiquinone and other terpenoid-quinone biosynthesis (ko00130)
Phenylalanine ammonia-lyase activity-0045548	BMK_Unigene_075391	194	6.01478	164	5.85915	72	12.256	607	24.6599	1144	41.2802	881	24.9054	1.05422e-05	-2.09843	down	[E]	Amino acid transport and metabolism	Cellular Component: cytoplasm (GO:0005737);; Biological Process: L-phenylalanine catabolic process (GO:0006559);; Biological Process: cinnamic acid biosynthetic process (GO:0009800);; Molecular Function: phenylalanine ammonia-lyase activity (GO:0045548);;	K13064|0|bdi:100839236|phenylalanine ammonia-lyase; K13064 phenylalanine/tyrosine ammonia-lyase [EC:4.3.1.25] (A)	[Q]	Secondary metabolites biosynthesis, transport and catabolism	Aromatic amino acid lyase	Phenylalanine ammonia-lyase OS=Oryza sativa subsp. japonica (Rice) PE=1 SV=2	Q	Secondary metabolites biosynthesis, transport and catabolism	phenylalanine ammonia-lyase [Phyllostachys edulis]	cellular component: cell (GO:0005623);; cellular component: cell part (GO:0044464);; biological process: metabolic process (GO:0008152);; biological process: cellular process (GO:0009987);; biological process: single-organism process (GO:0044699);; molecular function: catalytic activity (GO:0003824)	Phenylalanine metabolism (ko00360);; Phenylpropanoid biosynthesis (ko00940)
	BMK_Unigene_047807	12	1.80558	11	1.82769	15	2.47159	78	11.4273	139	23.9232	159	15.8047	4.76025e-08	-2.61469	down	--	--	Cellular Component: cytoplasm (GO:0005737);; Biological Process: L-phenylalanine catabolic process (GO:0006559);; Biological Process: cinnamic acid biosynthetic process (GO:0009800);; Molecular Function: phenylalanine ammonia-lyase activity (GO:0045548);;	K10775|2.51602e-35|bdi:100845653|phenylalanine ammonia-lyase; K10775 phenylalanine ammonia-lyase [EC:4.3.1.24] (A)	[Q]	Secondary metabolites biosynthesis, transport and catabolism	--	Phenylalanine ammonia-lyase GN=ZB8 OS=Oryza sativa subsp. indica (Rice) PE=3 SV=1	Q	Secondary metabolites biosynthesis, transport and catabolism	Phenylalanine ammonia-lyase [Aegilops tauschii]	cellular component: cell (GO:0005623);; cellular component: cell part (GO:0044464);; biological process: metabolic process (GO:0008152);; biological process: cellular process (GO:0009987);; biological process: single-organism process (GO:0044699);; molecular function: catalytic activity (GO:0003824)	Phenylalanine metabolism (ko00360);; Phenylpropanoid biosynthesis (ko00940)
	BMK_Unigene_053407	12	2.15427	43	8.5244	29	5.70121	105	18.3537	302	62.015	138	16.3664	0.00444816	-2.00597	down	--	--	Cellular Component: cytoplasm (GO:0005737);; Biological Process: L-phenylalanine catabolic process (GO:0006559);; Biological Process: cinnamic acid biosynthetic process (GO:0009800);; Molecular Function: phenylalanine ammonia-lyase activity (GO:0045548);;	K10775|1.38325e-72|osa:4336415|Os04g0518400; K10775 phenylalanine ammonia-lyase [EC:4.3.1.24] (A)	[Q]	Secondary metabolites biosynthesis, transport and catabolism	--	Phenylalanine ammonia-lyase GN=PAL OS=Triticum aestivum (Wheat) PE=3 SV=1	E	Amino acid transport and metabolism	phenylalanine ammonia-lyase [Triticum aestivum]	cellular component: cell (GO:0005623);; cellular component: cell part (GO:0044464);; biological process: metabolic process (GO:0008152);; biological process: cellular process (GO:0009987);; biological process: single-organism process (GO:0044699);; molecular function: catalytic activity (GO:0003824)	Phenylalanine metabolism (ko00360);; Phenylpropanoid biosynthesis (ko00940)
Methyltransferase activity-0008168	BMK_Unigene_072094	0	0	2	0.106141	1	0.0526291	71	3.32239	90	4.94754	109	3.46066	4.44909e-14	-4.53905	down	[QR]	--	Molecular Function: methyltransferase activity (GO:0008168);;	--	[R]	General function prediction only	O-methyltransferase;; Dimerisation domain	O-methyltransferase ZRP4 GN=ZRP4 OS=Zea mays (Maize) PE=2 SV=1	R	General function prediction only	PREDICTED: O-methyltransferase ZRP4-like isoform X1 [Brachypodium distachyon]	molecular function: catalytic activity (GO:0003824);; biological process: metabolic process (GO:0008152)	--
	BMK_Unigene_106338	655	11.9332	826	16.3687	547	10.8155	312	5.49509	317	6.53327	448	5.43528	4.75174e-05	1.28289	up	[E]	Amino acid transport and metabolism	Molecular Function: glycine hydroxymethyltransferase activity (GO:0004372);; Cellular Component: mitochondrion (GO:0005739);; Cellular Component: plasma membrane (GO:0005886);; Biological Process: glycine metabolic process (GO:0006544);; Biological Process: L-serine metabolic process (GO:0006563);; Molecular Function: methyltransferase activity (GO:0008168);; Cellular Component: plastid (GO:00095…	K00600|1.76169e-97|bdi:100825645|serine hydroxymethyltransferase 4-like; K00600 glycine hydroxymethyltransferase [EC:2.1.2.1] (A)	[E]	Amino acid transport and metabolism	Serine hydroxymethyltransferase	Serine hydroxymethyltransferase 4 OS=Arabidopsis thaliana (Mouse-ear cress) PE=1 SV=1	--	--	PREDICTED: serine hydroxymethyltransferase 4-like [Brachypodium distachyon]	molecular function: catalytic activity (GO:0003824);; biological process: metabolic process (GO:0008152);; cellular component: cell (GO:0005623);; cellular component: organelle (GO:0043226);; cellular component: cell part (GO:0044464);; cellular component: membrane (GO:0016020);; biological process: cellular process (GO:0009987);; biological process: single-organism process (GO:0044699);; biologi…	Glycine, serine and threonine metabolism (ko00260);; Cyanoamino acid metabolism (ko00460);; Glyoxylate and dicarboxylate metabolism (ko00630);; One carbon pool by folate (ko00670);; Carbon metabolism (ko01200);; Biosynthesis of amino acids (ko01230)
	BMK_Unigene_048253	37	4.60698	26	3.5749	53	7.22671	195	23.641	148	21.0789	255	20.9754	5.24151e-06	-1.81326	down	--	--	Molecular Function: methyltransferase activity (GO:0008168);; Biological Process: methylation (GO:0032259);;	--	--	--	SAM dependent carboxyl methyltransferase	Inactive anthranilate O-methyltransferase 1 GN=AAMT1I OS=Zea mays (Maize) PE=2 SV=1	R	General function prediction only	PREDICTED: benzoate carboxyl methyltransferase-like [Setaria italica]	molecular function: catalytic activity (GO:0003824);; biological process: metabolic process (GO:0008152)	--
Oxylipin biosynthetic process-0031408	BMK_Unigene_065530	40	3.1057	31	2.65789	31	2.63579	77	5.82112	143	12.7001	139	7.12968	0.0180662	-1.33089	down	--	--	Molecular Function: iron ion binding (GO:0005506);; Cellular Component: chloroplast (GO:0009507);; Biological Process: response to abscisic acid (GO:0009737);; Biological Process: response to jasmonic acid (GO:0009753);; Biological Process: defense response to bacterium, incompatible interaction (GO:0009816);; Molecular Function: linoleate 13S-lipoxygenase activity (GO:0016165);; Biological Proce…	K15718|1.08736e-99|bdi:100845752|linoleate 9S-lipoxygenase 1; K15718 linoleate 9S-lipoxygenase [EC:1.13.11.58] (A)	--	--	Lipoxygenase	Linoleate 9S-lipoxygenase 1 GN=LOX1.1 OS=Hordeum vulgare (Barley) PE=1 SV=2	S	Function unknown	lipoxygenase, partial [Triticum aestivum]	molecular function: binding (GO:0005488);; cellular component: cell (GO:0005623);; cellular component: organelle (GO:0043226);; cellular component: cell part (GO:0044464);; biological process: response to stimulus (GO:0050896);; biological process: immune system process (GO:0002376);; biological process: multi-organism process (GO:0051704);; molecular function: catalytic activity (GO:0003824);; b…	Linoleic acid metabolism (ko00591)
Linoleate 13S-lipoxygenase activity-0016165	BMK_Unigene_061762	48	2.50366	12	0.69118	23	1.31375	148	7.51643	101	6.02595	235	8.09762	0.000239966	-1.90556	down	--	--	Molecular Function: iron ion binding (GO:0005506);; Cellular Component: cytoplasm (GO:0005737);; Biological Process: fatty acid biosynthetic process (GO:0006633);; Biological Process: response to wounding (GO:0009611);; Biological Process: response to hormone (GO:0009725);; Molecular Function: linoleate 13S-lipoxygenase activity (GO:0016165);; Biological Process: electron transport chain (GO:0022…	K15718|3.21692e-180|osa:4333818|Os03g0699700; K15718 linoleate 9S-lipoxygenase [EC:1.13.11.58] (A)	--	--	Lipoxygenase;; PLAT/LH2 domain	Linoleate 9S-lipoxygenase 1 GN=OSJNBb0017F17.10 OS=Oryza sativa subsp. japonica (Rice) PE=2 SV=2	O	Posttranslational modification, protein turnover, chaperones	Putative lipoxygenase 3 [Aegilops tauschii]	molecular function: binding (GO:0005488);; cellular component: cell (GO:0005623);; cellular component: cell part (GO:0044464);; biological process: metabolic process (GO:0008152);; biological process: cellular process (GO:0009987);; biological process: single-organism process (GO:0044699);; biological process: response to stimulus (GO:0050896);; molecular function: catalytic activity (GO:0003824)…	Linoleic acid metabolism (ko00591)
	BMK_Unigene_065530	40	3.1057	31	2.65789	31	2.63579	77	5.82112	143	12.7001	139	7.12968	0.0180662	-1.33089	down	--	--	Molecular Function: iron ion binding (GO:0005506);; Cellular Component: chloroplast (GO:0009507);; Biological Process: response to abscisic acid (GO:0009737);; Biological Process: response to jasmonic acid (GO:0009753);; Biological Process: defense response to bacterium, incompatible interaction (GO:0009816);; Molecular Function: linoleate 13S-lipoxygenase activity (GO:0016165);; Biological Proce…	K15718|1.08736e-99|bdi:100845752|linoleate 9S-lipoxygenase 1; K15718 linoleate 9S-lipoxygenase [EC:1.13.11.58] (A)	--	--	Lipoxygenase	Linoleate 9S-lipoxygenase 1 GN=LOX1.1 OS=Hordeum vulgare (Barley) PE=1 SV=2	S	Function unknown	lipoxygenase, partial [Triticum aestivum]	molecular function: binding (GO:0005488);; cellular component: cell (GO:0005623);; cellular component: organelle (GO:0043226);; cellular component: cell part (GO:0044464);; biological process: response to stimulus (GO:0050896);; biological process: immune system process (GO:0002376);; biological process: multi-organism process (GO:0051704);; molecular function: catalytic activity (GO:0003824);; b…	Linoleic acid metabolism (ko00591)
Lipid metabolic process-0006629	BMK_Unigene_066721	52	1.03907	46	1.01503	120	2.62588	449	8.73586	314	7.17701	662	8.73891	3.99877e-06	-2.05726	down	[R]	General function prediction only	Biological Process: lipid metabolic process (GO:0006629);; Cellular Component: cytoplasmic membrane-bounded vesicle (GO:0016023);; Molecular Function: lipase activity (GO:0016298);;	--	--	--	Transcription elongation factor Elf1 like;; GDSL-like Lipase/Acylhydrolase	GDSL esterase/lipase At1g28600 (Precursor) GN=At1g28600 OS=Arabidopsis thaliana (Mouse-ear cress) PE=2 SV=1	R	General function prediction only	PREDICTED: GDSL esterase/lipase At1g28580-like [Setaria italica]	biological process: metabolic process (GO:0008152);; biological process: single-organism process (GO:0044699);; cellular component: cell (GO:0005623);; cellular component: organelle (GO:0043226);; cellular component: cell part (GO:0044464);; molecular function: catalytic activity (GO:0003824)	--
	BMK_Unigene_100485	34	1.70527	48	2.65846	9	0.494317	145	7.08104	150	8.60548	189	6.26226	0.0028898	-1.7883	down	--	--	Biological Process: lipid metabolic process (GO:0006629);; Cellular Component: cytoplasmic membrane-bounded vesicle (GO:0016023);; Molecular Function: hydrolase activity, acting on ester bonds (GO:0016788);;	--	--	--	GDSL-like Lipase/Acylhydrolase	Sinapine esterase {ECO:0000305} (Precursor) OS=Brassica napus (Rape) PE=1 SV=1	R	General function prediction only	PREDICTED: GDSL esterase/lipase At1g28600-like [Setaria italica]	biological process: metabolic process (GO:0008152);; biological process: single-organism process (GO:0044699);; cellular component: cell (GO:0005623);; cellular component: organelle (GO:0043226);; cellular component: cell part (GO:0044464);; molecular function: catalytic activity (GO:0003824)	--
	BMK_Unigene_100882	109	3.7039	77	2.88935	65	2.41878	260	8.60245	175	6.80208	363	8.14883	0.00122096	-1.17992	down	--	--	Molecular Function: triglyceride lipase activity (GO:0004806);; Biological Process: lipid metabolic process (GO:0006629);; Cellular Component: cytoplasmic membrane-bounded vesicle (GO:0016023);;	--	[IOT]	--	Lipase (class 3)	--	T	Signal transduction mechanisms	PREDICTED: uncharacterized protein LOC100831215 [Brachypodium distachyon]	molecular function: catalytic activity (GO:0003824);; biological process: metabolic process (GO:0008152);; biological process: single-organism process (GO:0044699);; cellular component: cell (GO:0005623);; cellular component: organelle (GO:0043226);; cellular component: cell part (GO:0044464)	--
	BMK_Unigene_081614	18	0.680107	6	0.250341	9	0.372389	42	1.54515	61	2.63636	82	2.04679	0.0040982	-1.82479	down	--	--	Biological Process: lipid metabolic process (GO:0006629);; Cellular Component: cytoplasmic membrane-bounded vesicle (GO:0016023);; Molecular Function: lipase activity (GO:0016298);;	--	--	--	GDSL-like Lipase/Acylhydrolase	GDSL esterase/lipase At1g31550 (Precursor) GN=At1g31550 OS=Arabidopsis thaliana (Mouse-ear cress) PE=2 SV=1	R	General function prediction only	PREDICTED: GDSL esterase/lipase At1g28600-like [Brachypodium distachyon]	biological process: metabolic process (GO:0008152);; biological process: single-organism process (GO:0044699);; cellular component: cell (GO:0005623);; cellular component: organelle (GO:0043226);; cellular component: cell part (GO:0044464);; molecular function: catalytic activity (GO:0003824)	--
	BMK_Unigene_097026	1311	54.4985	827	40.8396	2156	103.236	13489	514.552	11052	512.11	20896	531.629	1.57999e-14	-2.76782	down	--	--	Biological Process: lipid metabolic process (GO:0006629);; Cellular Component: cytoplasmic membrane-bounded vesicle (GO:0016023);; Molecular Function: hydrolase activity, acting on ester bonds (GO:0016788);;	--	--	--	GDSL-like Lipase/Acylhydrolase;; GDSL-like Lipase/Acylhydrolase	GDSL esterase/lipase At5g03810 (Precursor) GN=At5g03810 OS=Arabidopsis thaliana (Mouse-ear cress) PE=3 SV=1	R	General function prediction only	PREDICTED: GDSL esterase/lipase At4g28780-like [Brachypodium distachyon]	biological process: metabolic process (GO:0008152);; biological process: single-organism process (GO:0044699);; cellular component: cell (GO:0005623);; cellular component: organelle (GO:0043226);; cellular component: cell part (GO:0044464);; molecular function: catalytic activity (GO:0003824)	--
	BMK_Unigene_091932	350	15.5336	299	14.6538	219	10.6438	95	4.10528	107	5.43198	125	3.66496	1.62373e-07	1.71377	up	[C]	Energy production and conversion	Cellular Component: mitochondrion (GO:0005739);; Biological Process: glycerol metabolic process (GO:0006071);; Biological Process: lipid metabolic process (GO:0006629);; Molecular Function: glycerophosphodiester phosphodiesterase activity (GO:0008889);; Cellular Component: cytoplasmic membrane-bounded vesicle (GO:0016023);;	--	[R]	General function prediction only	Glycerophosphoryl diester phosphodiesterase family	Glycerophosphodiester phosphodiesterase GDPD2 {ECO:0000305} OS=Arabidopsis thaliana (Mouse-ear cress) PE=2 SV=1	R	General function prediction only	PREDICTED: glycerophosphodiester phosphodiesterase GDPD2 [Brachypodium distachyon]	cellular component: cell (GO:0005623);; cellular component: organelle (GO:0043226);; cellular component: cell part (GO:0044464);; biological process: metabolic process (GO:0008152);; biological process: cellular process (GO:0009987);; biological process: single-organism process (GO:0044699);; molecular function: catalytic activity (GO:0003824)	--
	BMK_Unigene_089771	68	3.07425	70	3.49466	46	2.27739	19	0.836373	17	0.879124	25	0.746665	0.000110004	1.84353	up	--	--	Molecular Function: catalytic activity (GO:0003824);; Biological Process: lipid metabolic process (GO:0006629);;	--	--	--	Alpha/beta hydrolase family;; Alpha/beta hydrolase family;; alpha/beta hydrolase fold	Salicylic acid-binding protein 2 GN=SABP2 OS=Nicotiana tabacum (Common tobacco) PE=1 SV=1	R	General function prediction only	PREDICTED: salicylic acid-binding protein 2-like [Brachypodium distachyon]	molecular function: catalytic activity (GO:0003824);; biological process: metabolic process (GO:0008152);; biological process: single-organism process (GO:0044699)	--
	BMK_Unigene_095861	26	12.2425	41	11.2482	24	11.1023	103	19.9291	58	18.7079	177	20.8511	0.0301007	-1.27284	down	[I]	Lipid transport and metabolism	Molecular Function: triglyceride lipase activity (GO:0004806);; Biological Process: lipid metabolic process (GO:0006629);;	--	[I]	Lipid transport and metabolism	Lipase (class 3)	Phospholipase A1-II 1 OS=Oryza sativa subsp. japonica (Rice) PE=3 SV=2	I	Lipid transport and metabolism	Lipase [Aegilops tauschii]	molecular function: catalytic activity (GO:0003824);; biological process: metabolic process (GO:0008152);; biological process: single-organism process (GO:0044699)	--
	BMK_Unigene_106302	4615	213.769	2163	110.638	2154	109.262	17743	800.233	14621	774.678	28017	857.335	2.32572e-12	-2.23276	down	--	--	Biological Process: lipid metabolic process (GO:0006629);; Cellular Component: cytoplasmic membrane-bounded vesicle (GO:0016023);; Molecular Function: hydrolase activity, acting on ester bonds (GO:0016788);;	--	--	--	GDSL-like Lipase/Acylhydrolase	GDSL esterase/lipase At5g45910 (Precursor) GN=At5g45910 OS=Arabidopsis thaliana (Mouse-ear cress) PE=2 SV=1	--	--	PREDICTED: GDSL esterase/lipase At5g45910-like [Setaria italica]	biological process: metabolic process (GO:0008152);; biological process: single-organism process (GO:0044699);; cellular component: cell (GO:0005623);; cellular component: organelle (GO:0043226);; cellular component: cell part (GO:0044464);; molecular function: catalytic activity (GO:0003824)	--
	BMK_Unigene_058890	7	0.988589	0	0	2	1.00527	30	5.25975	21	4.03858	53	5.73784	0.00554207	-2.29495	down	--	--	Biological Process: lipid metabolic process (GO:0006629);; Cellular Component: cytoplasmic membrane-bounded vesicle (GO:0016023);; Molecular Function: hydrolase activity, acting on ester bonds (GO:0016788);;	--	--	--	GDSL-like Lipase/Acylhydrolase	GDSL esterase/lipase At5g33370 (Precursor) GN=At5g33370 OS=Arabidopsis thaliana (Mouse-ear cress) PE=2 SV=1	R	General function prediction only	PREDICTED: uncharacterized protein LOC100280267 isoform X1 [Zea mays]	biological process: metabolic process (GO:0008152);; biological process: single-organism process (GO:0044699);; cellular component: cell (GO:0005623);; cellular component: organelle (GO:0043226);; cellular component: cell part (GO:0044464);; molecular function: catalytic activity (GO:0003824)	--
	BMK_Unigene_113388	423	17.24	139	6.25587	226	10.0868	650	25.7944	660	30.7689	969	26.0901	0.0440944	-1.0754	down	--	--	Biological Process: lipid metabolic process (GO:0006629);; Cellular Component: cytoplasmic membrane-bounded vesicle (GO:0016023);; Molecular Function: hydrolase activity, acting on ester bonds (GO:0016788);;	--	--	--	GDSL-like Lipase/Acylhydrolase	GDSL esterase/lipase At1g28600 (Precursor) GN=At1g28600 OS=Arabidopsis thaliana (Mouse-ear cress) PE=2 SV=1	--	--	PREDICTED: GDSL esterase/lipase At1g28600-like [Brachypodium distachyon]	biological process: metabolic process (GO:0008152);; biological process: single-organism process (GO:0044699);; cellular component: cell (GO:0005623);; cellular component: organelle (GO:0043226);; cellular component: cell part (GO:0044464);; molecular function: catalytic activity (GO:0003824)	--
	BMK_Unigene_102464	20	1.19893	18	1.19155	19	1.24729	2	0.116738	7	0.479991	3	0.118807	0.0268011	1.95988	up	--	--	Cellular Component: mitochondrion (GO:0005739);; Biological Process: lipid metabolic process (GO:0006629);; Cellular Component: chloroplast stroma (GO:0009570);; Molecular Function: hydrolase activity, acting on ester bonds (GO:0016788);;	--	--	--	GDSL-like Lipase/Acylhydrolase	GDSL esterase/lipase At1g09390 (Precursor) GN=At1g09390 OS=Arabidopsis thaliana (Mouse-ear cress) PE=2 SV=1	I	Lipid transport and metabolism	PREDICTED: GDSL esterase/lipase At1g09390-like [Brachypodium distachyon]	cellular component: cell (GO:0005623);; cellular component: organelle (GO:0043226);; cellular component: cell part (GO:0044464);; biological process: metabolic process (GO:0008152);; biological process: single-organism process (GO:0044699);; cellular component: organelle part (GO:0044422);; molecular function: catalytic activity (GO:0003824)	--
	BMK_Unigene_093025	34	2.28438	17	1.26129	47	3.4581	135	8.8316	182	13.9872	186	8.25578	0.000404056	-1.80645	down	--	--	Biological Process: lipid metabolic process (GO:0006629);; Cellular Component: cytoplasmic membrane-bounded vesicle (GO:0016023);; Molecular Function: hydrolase activity, acting on ester bonds (GO:0016788);;	--	--	--	GDSL-like Lipase/Acylhydrolase	GDSL esterase/lipase At5g45910 (Precursor) GN=At5g45910 OS=Arabidopsis thaliana (Mouse-ear cress) PE=2 SV=1	R	General function prediction only	PREDICTED: GDSL esterase/lipase At5g45910-like [Brachypodium distachyon]	biological process: metabolic process (GO:0008152);; biological process: single-organism process (GO:0044699);; cellular component: cell (GO:0005623);; cellular component: organelle (GO:0043226);; cellular component: cell part (GO:0044464);; molecular function: catalytic activity (GO:0003824)	--
	BMK_Unigene_099804	14	7.11397	12	6.82086	6	5.03813	0	2.73751	1	3.1185	0	3.65843	0.00635361	2.59698	up	--	--	Cellular Component: mitochondrion (GO:0005739);; Biological Process: lipid metabolic process (GO:0006629);; Cellular Component: chloroplast stroma (GO:0009570);; Molecular Function: hydrolase activity, acting on ester bonds (GO:0016788);;	--	--	--	GDSL-like Lipase/Acylhydrolase	GDSL esterase/lipase LIP-4 (Precursor) GN=LIP4 OS=Arabidopsis thaliana (Mouse-ear cress) PE=2 SV=1	I	Lipid transport and metabolism	PREDICTED: GDSL esterase/lipase LIP-4-like isoform X1 [Brachypodium distachyon]	cellular component: cell (GO:0005623);; cellular component: organelle (GO:0043226);; cellular component: cell part (GO:0044464);; biological process: metabolic process (GO:0008152);; biological process: single-organism process (GO:0044699);; cellular component: organelle part (GO:0044422);; molecular function: catalytic activity (GO:0003824)	--
	BMK_Unigene_103666	118	39.8546	94	50.4717	86	46.9893	206	111.042	250	116.264	375	127.78	0.00747536	-1.01892	down	--	--	Biological Process: lipid metabolic process (GO:0006629);; Molecular Function: phosphoric diester hydrolase activity (GO:0008081);; Cellular Component: plastid (GO:0009536);;	--	[T]	Signal transduction mechanisms	Phosphatidylinositol-specific phospholipase C, X domain	--	T	Signal transduction mechanisms	PREDICTED: uncharacterized protein LOC100830569 [Brachypodium distachyon]	biological process: metabolic process (GO:0008152);; biological process: single-organism process (GO:0044699);; molecular function: catalytic activity (GO:0003824);; cellular component: cell (GO:0005623);; cellular component: organelle (GO:0043226);; cellular component: cell part (GO:0044464)	--
	BMK_Unigene_102770	1840	56.7708	2404	81.8429	5472	171.718	1156	45.6331	1416	51.061	2113	51.9049	0.0134289	1.38131	up	--	--	Biological Process: lipid metabolic process (GO:0006629);; Cellular Component: cytoplasmic membrane-bounded vesicle (GO:0016023);; Molecular Function: lipase activity (GO:0016298);;	--	--	--	GDSL-like Lipase/Acylhydrolase;; Ring finger domain;; Zinc finger, C3HC4 type (RING finger);; Zinc finger, C3HC4 type (RING finger);; Zinc finger, C3HC4 type (RING finger);; zinc-RING finger domain;; Anaphase-promoting complex subunit 11 RING-H2 finger;; RING-variant domain	GDSL esterase/lipase At2g27360 (Precursor) GN=At2g27360 OS=Arabidopsis thaliana (Mouse-ear cress) PE=2 SV=1	I	Lipid transport and metabolism	PREDICTED: GDSL esterase/lipase At2g27360-like [Brachypodium distachyon]	biological process: metabolic process (GO:0008152);; biological process: single-organism process (GO:0044699);; cellular component: cell (GO:0005623);; cellular component: organelle (GO:0043226);; cellular component: cell part (GO:0044464);; molecular function: catalytic activity (GO:0003824)	--
	BMK_Unigene_074067	65	11.4395	72	11.7329	77	14.5949	39	5.76746	28	8.13056	65	5.89415	0.0367472	1.09451	up	--	--	Molecular Function: triglyceride lipase activity (GO:0004806);; Biological Process: lipid metabolic process (GO:0006629);;	--	[I]	Lipid transport and metabolism	Lipase (class 3);; Lipase (class 3)	--	I	Lipid transport and metabolism	predicted protein [Hordeum vulgare subsp. vulgare]	molecular function: catalytic activity (GO:0003824);; biological process: metabolic process (GO:0008152);; biological process: single-organism process (GO:0044699)	--
	BMK_Unigene_007998	51	2.24293	22	1.06842	56	2.69701	134	5.73807	96	4.82933	183	5.31682	0.0489887	-1.14871	down	--	--	Biological Process: lipid metabolic process (GO:0006629);; Cellular Component: cytoplasmic membrane-bounded vesicle (GO:0016023);; Molecular Function: hydrolase activity, acting on ester bonds (GO:0016788);;	--	--	--	GDSL-like Lipase/Acylhydrolase	GDSL esterase/lipase At1g28590 (Precursor) GN=At1g28590 OS=Arabidopsis thaliana (Mouse-ear cress) PE=2 SV=2	R	General function prediction only	PREDICTED: GDSL esterase/lipase At5g45910-like [Oryza brachyantha]	biological process: metabolic process (GO:0008152);; biological process: single-organism process (GO:0044699);; cellular component: cell (GO:0005623);; cellular component: organelle (GO:0043226);; cellular component: cell part (GO:0044464);; molecular function: catalytic activity (GO:0003824)	--
	BMK_Unigene_099581	1249	50.2113	874	38.7995	376	16.553	304	11.8995	303	13.9332	482	12.8009	0.00148152	1.48782	up	[C]	Energy production and conversion	Biological Process: glycerol metabolic process (GO:0006071);; Biological Process: lipid metabolic process (GO:0006629);; Molecular Function: glycerophosphodiester phosphodiesterase activity (GO:0008889);; Cellular Component: cytoplasmic membrane-bounded vesicle (GO:0016023);;	--	[R]	General function prediction only	Glycerophosphoryl diester phosphodiesterase family	Glycerophosphodiester phosphodiesterase GDPD2 {ECO:0000305} OS=Arabidopsis thaliana (Mouse-ear cress) PE=2 SV=1	R	General function prediction only	PREDICTED: glycerophosphodiester phosphodiesterase GDPD1, chloroplastic-like [Brachypodium distachyon]	biological process: metabolic process (GO:0008152);; biological process: cellular process (GO:0009987);; biological process: single-organism process (GO:0044699);; molecular function: catalytic activity (GO:0003824);; cellular component: cell (GO:0005623);; cellular component: organelle (GO:0043226);; cellular component: cell part (GO:0044464)	--
	BMK_Unigene_008672	515	32.7176	387	27.9041	226	15.711	196	22.6086	169	26.6172	320	23.9918	0.0107664	1.09277	up	--	--	Molecular Function: 3-oxo-5-alpha-steroid 4-dehydrogenase activity (GO:0003865);; Biological Process: lipid metabolic process (GO:0006629);; Cellular Component: chloroplast envelope (GO:0009941);; Cellular Component: integral component of membrane (GO:0016021);; Cellular Component: cytoplasmic membrane-bounded vesicle (GO:0016023);;	--	[I]	Lipid transport and metabolism	3-oxo-5-alpha-steroid 4-dehydrogenase;; Phospholipid methyltransferase	Steroid 5-alpha-reductase DET2 GN=DET2 OS=Gossypium hirsutum (Upland cotton) PE=1 SV=1	I	Lipid transport and metabolism	predicted protein [Hordeum vulgare subsp. vulgare]	molecular function: catalytic activity (GO:0003824);; biological process: metabolic process (GO:0008152);; biological process: single-organism process (GO:0044699);; cellular component: cell (GO:0005623);; cellular component: organelle (GO:0043226);; cellular component: organelle part (GO:0044422);; cellular component: cell part (GO:0044464);; cellular component: membrane (GO:0016020);; cellular …	--
	BMK_Unigene_099302	591	14.8702	814	22.6168	2987	82.3029	453	11.098	389	11.1957	657	10.9207	0.00623845	1.76711	up	[C]	Energy production and conversion	Biological Process: glycerol metabolic process (GO:0006071);; Biological Process: lipid metabolic process (GO:0006629);; Molecular Function: glycerophosphodiester phosphodiesterase activity (GO:0008889);; Cellular Component: cytoplasmic membrane-bounded vesicle (GO:0016023);;	--	[R]	General function prediction only	Glycerophosphoryl diester phosphodiesterase family;; Protein tyrosine kinase;; Protein kinase domain	Glycerophosphodiester phosphodiesterase GDPD2 {ECO:0000305} OS=Arabidopsis thaliana (Mouse-ear cress) PE=2 SV=1	R	General function prediction only	PREDICTED: glycerophosphodiester phosphodiesterase GDPD2-like [Brachypodium distachyon]	biological process: metabolic process (GO:0008152);; biological process: cellular process (GO:0009987);; biological process: single-organism process (GO:0044699);; molecular function: catalytic activity (GO:0003824);; cellular component: cell (GO:0005623);; cellular component: organelle (GO:0043226);; cellular component: cell part (GO:0044464)	--
	BMK_Unigene_095041	98	4.12802	91	4.23285	43	1.98351	11	0.451153	30	1.44546	33	0.918301	0.00369995	1.79027	up	[R]	General function prediction only	Biological Process: lipid metabolic process (GO:0006629);; Molecular Function: hydrolase activity (GO:0016787);;	--	[I]	Lipid transport and metabolism	Patatin-like phospholipase	Patatin-like protein 1 GN=PLP1 OS=Oryza sativa subsp. indica (Rice) PE=3 SV=1	I	Lipid transport and metabolism	PREDICTED: patatin-like protein 1 [Brachypodium distachyon]	biological process: metabolic process (GO:0008152);; biological process: single-organism process (GO:0044699);; molecular function: catalytic activity (GO:0003824)	--
	BMK_Unigene_095289	92	31.5004	65	27.6915	53	14.8354	546	48.232	447	51.5749	856	50.0527	1.24651e-21	-2.60606	down	--	--	Molecular Function: 3-oxo-5-alpha-steroid 4-dehydrogenase activity (GO:0003865);; Biological Process: lipid metabolic process (GO:0006629);; Cellular Component: chloroplast envelope (GO:0009941);; Cellular Component: integral component of membrane (GO:0016021);; Cellular Component: cytoplasmic membrane-bounded vesicle (GO:0016023);;	K10258|1.29561e-111|bdi:100835261|3-oxo-5-alpha-steroid 4-dehydrogenase 1-like; K10258 very-long-chain enoyl-CoA reductase [EC:1.3.1.93] (A)	[I]	Lipid transport and metabolism	3-oxo-5-alpha-steroid 4-dehydrogenase;; Phospholipid methyltransferase	Steroid 5-alpha-reductase DET2 GN=DET2 OS=Gossypium hirsutum (Upland cotton) PE=1 SV=1	I	Lipid transport and metabolism	predicted protein [Hordeum vulgare subsp. vulgare]	molecular function: catalytic activity (GO:0003824);; biological process: metabolic process (GO:0008152);; biological process: single-organism process (GO:0044699);; cellular component: cell (GO:0005623);; cellular component: organelle (GO:0043226);; cellular component: organelle part (GO:0044422);; cellular component: cell part (GO:0044464);; cellular component: membrane (GO:0016020);; cellular …	Fatty acid elongation (ko00062);; Biosynthesis of unsaturated fatty acids (ko01040);; Fatty acid metabolism (ko01212)
Defense response-0006952	BMK_Unigene_104463	13	0.428032	0	0	2	0.0721129	64	2.05177	43	1.61947	123	2.67543	0.000219161	-2.69542	down	--	--	Biological Process: defense response (GO:0006952);; Molecular Function: ADP binding (GO:0043531);;	--	[T]	Signal transduction mechanisms	NB-ARC domain;; AAA domain	Putative disease resistance protein RGA4 GN=RGA4 OS=Solanum bulbocastanum (Wild potato) PE=2 SV=1	T	Signal transduction mechanisms	unnamed protein product [Triticum aestivum]	biological process: response to stimulus (GO:0050896);; molecular function: binding (GO:0005488)	--
	BMK_Unigene_081923	112	13.4518	212	28.1174	440	57.8716	78	9.12165	123	16.8981	105	8.3312	0.0308793	1.49938	up	--	--	Cellular Component: endosome (GO:0005768);; Cellular Component: Golgi apparatus (GO:0005794);; Cellular Component: trans-Golgi network (GO:0005802);; Cellular Component: plasma membrane (GO:0005886);; Biological Process: glycolytic process (GO:0006096);; Biological Process: calcium ion transport (GO:0006816);; Biological Process: water transport (GO:0006833);; Biological Process: defense response…	K10999|7.81056e-54|sita:101765933|probable cellulose synthase A catalytic subunit 2 [UDP-forming]-like; K10999 cellulose synthase A [EC:2.4.1.12] (A)	--	--	Cellulose synthase	Probable cellulose synthase A catalytic subunit 2 [UDP-forming] OS=Oryza sativa subsp. japonica (Rice) PE=2 SV=1	--	--	putative cellulose synthase catalytic subunit [Arabidopsis thaliana]	cellular component: cell (GO:0005623);; cellular component: organelle (GO:0043226);; cellular component: cell part (GO:0044464);; cellular component: organelle part (GO:0044422);; cellular component: membrane (GO:0016020);; biological process: metabolic process (GO:0008152);; biological process: cellular process (GO:0009987);; biological process: single-organism process (GO:0044699);; biological …	--
	BMK_Unigene_065036	21	2.75603	10	0.946837	21	2.48155	0	0	0	0	0	0	1.06108e-05	3.56717	up	--	--	Molecular Function: phosphorelay sensor kinase activity (GO:0000155);; Biological Process: phosphorelay signal transduction system (GO:0000160);; Biological Process: defense response (GO:0006952);; Cellular Component: membrane (GO:0016020);; Biological Process: signal transduction by phosphorylation (GO:0023014);; Molecular Function: ADP binding (GO:0043531);;	--	--	--	--	--	T	Signal transduction mechanisms	hypothetical protein SORBIDRAFT_07g004860 [Sorghum bicolor]	molecular function: catalytic activity (GO:0003824);; molecular function: receptor activity (GO:0004872);; molecular function: molecular transducer activity (GO:0060089);; biological process: metabolic process (GO:0008152);; biological process: cellular process (GO:0009987);; biological process: signaling (GO:0023052);; biological process: single-organism process (GO:0044699);; biological process…	--
	BMK_Unigene_006284	0	0	0	0	0	0	25	1.08797	4	0.196634	25	0.709781	0.00292175	-2.78284	down	--	--	Biological Process: defense response (GO:0006952);; Cellular Component: cytoplasmic membrane-bounded vesicle (GO:0016023);; Molecular Function: ADP binding (GO:0043531);;	--	--	--	--	--	T	Signal transduction mechanisms	PREDICTED: putative disease resistance protein RGA3 [Brachypodium distachyon]	biological process: response to stimulus (GO:0050896);; cellular component: cell (GO:0005623);; cellular component: organelle (GO:0043226);; cellular component: cell part (GO:0044464);; molecular function: binding (GO:0005488)	--
	BMK_Unigene_073029	7	0.353435	9	0.5018	10	0.552919	47	2.3106	23	1.32834	53	1.76784	0.0417427	-1.53438	down	--	--	Biological Process: defense response (GO:0006952);; Molecular Function: ADP binding (GO:0043531);;	--	[T]	Signal transduction mechanisms	NB-ARC domain;; AAA domain	Putative disease resistance protein At1g50180 GN=At1g50180 OS=Arabidopsis thaliana (Mouse-ear cress) PE=3 SV=2	T	Signal transduction mechanisms	Putative disease resistance protein RGA4 [Aegilops tauschii]	biological process: response to stimulus (GO:0050896);; molecular function: binding (GO:0005488)	--
	BMK_Unigene_087589	140	3.6358	166	4.76054	92	2.61643	71	1.79534	72	2.13882	98	1.68133	0.0273583	1.06846	up	--	--	Biological Process: defense response (GO:0006952);; Molecular Function: ADP binding (GO:0043531);;	--	[T]	Signal transduction mechanisms	--	Putative disease resistance protein RGA4 GN=RGA4 OS=Solanum bulbocastanum (Wild potato) PE=2 SV=1	T	Signal transduction mechanisms	unnamed protein product [Triticum aestivum]	biological process: response to stimulus (GO:0050896);; molecular function: binding (GO:0005488)	--
	BMK_Unigene_113314	144	2.50086	171	2.95543	112	2.40234	69	1.18192	51	0.903353	116	1.29465	0.00194762	1.25591	up	--	--	Molecular Function: ATP binding (GO:0005524);; Biological Process: apoptotic process (GO:0006915);; Biological Process: defense response (GO:0006952);;	--	[T]	Signal transduction mechanisms	NB-ARC domain;; Leucine rich repeat;; Leucine Rich repeats (2 copies);; AAA domain;; Leucine Rich Repeat	Putative disease resistance protein RGA4 GN=RGA4 OS=Solanum bulbocastanum (Wild potato) PE=2 SV=1	T	Signal transduction mechanisms	PREDICTED: uncharacterized protein LOC100821227 [Brachypodium distachyon]	molecular function: binding (GO:0005488);; biological process: cellular process (GO:0009987);; biological process: single-organism process (GO:0044699);; biological process: response to stimulus (GO:0050896)	--
	BMK_Unigene_010157	1056	172.896	1190	205.207	849	133.555	416	136.119	324	120.686	734	136.925	8.71097e-08	1.49502	up	--	--	Molecular Function: calmodulin binding (GO:0005516);; Biological Process: defense response (GO:0006952);; Biological Process: response to biotic stimulus (GO:0009607);; Cellular Component: integral component of membrane (GO:0016021);; Molecular Function: metal ion binding (GO:0046872);;	K08472|6.5263e-171|bdi:100825311|MLO-like protein 13; K08472 mlo protein (A)	--	--	Mlo family;; gag-polypeptide of LTR copia-type;; gag-polypeptide of LTR copia-type;; Zinc knuckle	MLO-like protein 1 GN=T10P11.12 OS=Arabidopsis thaliana (Mouse-ear cress) PE=1 SV=1	S	Function unknown	seven trans-membrane protein [Triticum aestivum]	molecular function: binding (GO:0005488);; biological process: response to stimulus (GO:0050896);; cellular component: membrane (GO:0016020);; cellular component: membrane part (GO:0044425)	--
	BMK_Unigene_098302	727	44.6461	736	49.9117	840	56.4908	2416	144.465	1323	92.935	3827	155.261	0.000656526	-1.17186	down	[O]	Posttranslational modification, protein turnover, chaperones	Molecular Function: glutathione transferase activity (GO:0004364);; Biological Process: defense response (GO:0006952);;	K00799|1.9394e-109|bdi:100829746|glutathione transferase GST 23-like; K00799 glutathione S-transferase [EC:2.5.1.18] (A)	[O]	Posttranslational modification, protein turnover, chaperones	Glutathione S-transferase, N-terminal domain;; Glutathione S-transferase, N-terminal domain;; Glutathione S-transferase, N-terminal domain	Glutathione transferase GST 23 OS=Zea mays (Maize) PE=2 SV=1	O	Posttranslational modification, protein turnover, chaperones	PREDICTED: glutathione transferase GST 23-like isoform X2 [Brachypodium distachyon]	molecular function: catalytic activity (GO:0003824);; biological process: metabolic process (GO:0008152);; biological process: response to stimulus (GO:0050896)	Glutathione metabolism (ko00480)
	BMK_Unigene_047868	1	0.0387548	0	0	0	0	122	4.60363	135	5.98452	249	6.375	1.57647e-22	-5.72144	down	--	--	Biological Process: defense response (GO:0006952);; Molecular Function: ADP binding (GO:0043531);;	--	--	--	Leucine Rich repeats (2 copies)	--	T	Signal transduction mechanisms	PREDICTED: putative disease resistance RPP13-like protein 3 [Brachypodium distachyon]	biological process: response to stimulus (GO:0050896);; molecular function: binding (GO:0005488)	--
	BMK_Unigene_007742	0	0	0	0	0	0	8	0.784255	6	0.690992	15	0.997696	0.0398652	-2.232	down	--	--	Molecular Function: ATP binding (GO:0005524);; Biological Process: apoptotic process (GO:0006915);; Biological Process: defense response (GO:0006952);;	--	--	--	--	--	T	Signal transduction mechanisms	Disease resistance protein RPM1 [Triticum urartu]	molecular function: binding (GO:0005488);; biological process: cellular process (GO:0009987);; biological process: single-organism process (GO:0044699);; biological process: response to stimulus (GO:0050896)	--
	BMK_Unigene_112017	214	5.58967	294	8.47999	816	23.3406	147	3.73857	150	4.48161	209	3.6064	0.00694213	1.63472	up	--	--	Cellular Component: mitochondrion (GO:0005739);; Biological Process: defense response (GO:0006952);; Molecular Function: ADP binding (GO:0043531);;	--	--	--	--	--	T	Signal transduction mechanisms	predicted protein [Hordeum vulgare subsp. vulgare]	cellular component: cell (GO:0005623);; cellular component: organelle (GO:0043226);; cellular component: cell part (GO:0044464);; biological process: response to stimulus (GO:0050896);; molecular function: binding (GO:0005488)	--
	BMK_Unigene_109292	80	3.19151	55	2.42296	92	4.01925	0	0	0	0	0	0	7.75449e-19	5.60021	up	--	--	Molecular Function: protein kinase activity (GO:0004672);; Biological Process: defense response (GO:0006952);; Biological Process: signal transduction (GO:0007165);; Biological Process: phosphorylation (GO:0016310);; Molecular Function: ADP binding (GO:0043531);;	--	[T]	Signal transduction mechanisms	Putative gypsy type transposon;; NB-ARC domain	Disease resistance protein RPP13 GN=RPP13 OS=Arabidopsis thaliana (Mouse-ear cress) PE=2 SV=2	T	Signal transduction mechanisms	putative NBS-LRR disease resistance protein homologue [Oryza sativa Japonica Group]	molecular function: catalytic activity (GO:0003824);; biological process: metabolic process (GO:0008152);; biological process: cellular process (GO:0009987);; biological process: response to stimulus (GO:0050896);; biological process: signaling (GO:0023052);; biological process: single-organism process (GO:0044699);; biological process: biological regulation (GO:0065007);; molecular function: bin…	--
	BMK_Unigene_006787	94	1.91844	67	1.50998	65	1.45272	268	5.32562	123	2.87141	318	4.28748	0.0121573	-1.13309	down	--	--	Biological Process: defense response (GO:0006952);; Molecular Function: ADP binding (GO:0043531);;	K13457|0|sbi:SORBI_02g040920|SORBIDRAFT_02g040920, Sb02g040920; hypothetical protein; K13457 disease resistance protein RPM1 (A)	[T]	Signal transduction mechanisms	NB-ARC domain;; AAA domain;; AAA domain;; Leucine Rich repeats (2 copies)	Disease resistance RPP8-like protein 3 GN=RPP8L3 OS=Arabidopsis thaliana (Mouse-ear cress) PE=2 SV=1	T	Signal transduction mechanisms	hypothetical protein SORBIDRAFT_02g040920 [Sorghum bicolor]	biological process: response to stimulus (GO:0050896);; molecular function: binding (GO:0005488)	Plant-pathogen interaction (ko04626)
	BMK_Unigene_071686	32	1.68073	33	1.91399	41	2.35821	131	6.6994	87	5.22683	183	6.34973	0.00125356	-1.37757	down	--	--	Biological Process: defense response (GO:0006952);; Molecular Function: ADP binding (GO:0043531);;	K13457|0|bdi:100832592|disease resistance protein RPM1-like; K13457 disease resistance protein RPM1 (A)	[T]	Signal transduction mechanisms	NB-ARC domain;; Leucine Rich repeats (2 copies)	Disease resistance protein RPM1 GN=F17A9.20 OS=Arabidopsis thaliana (Mouse-ear cress) PE=1 SV=1	T	Signal transduction mechanisms	PREDICTED: disease resistance protein RPM1-like [Brachypodium distachyon]	biological process: response to stimulus (GO:0050896);; molecular function: binding (GO:0005488)	Plant-pathogen interaction (ko04626)
	BMK_Unigene_109857	173	3.49708	174	3.88405	197	4.3609	8	0.157458	7	0.161856	15	0.200312	4.38677e-30	4.28461	up	--	--	Molecular Function: ATP binding (GO:0005524);; Cellular Component: mitochondrion (GO:0005739);; Biological Process: apoptotic process (GO:0006915);; Biological Process: defense response (GO:0006952);; Molecular Function: ADP binding (GO:0043531);;	--	[T]	Signal transduction mechanisms	NB-ARC domain	Putative disease resistance protein RGA3 GN=RGA3 OS=Solanum bulbocastanum (Wild potato) PE=2 SV=2	--	--	PREDICTED: putative disease resistance protein RGA3 [Brachypodium distachyon]	molecular function: binding (GO:0005488);; cellular component: cell (GO:0005623);; cellular component: organelle (GO:0043226);; cellular component: cell part (GO:0044464);; biological process: cellular process (GO:0009987);; biological process: single-organism process (GO:0044699);; biological process: response to stimulus (GO:0050896)	--
Response to stimulus-0050896	BMK_Unigene_110232	57	8.19491	106	16.8287	334	52.5854	24	3.35967	36	5.92028	36	3.41922	0.000405205	2.33092	up	--	--	Molecular Function: transferase activity, transferring phosphorus-containing groups (GO:0016772);; Biological Process: single-organism cellular process (GO:0044763);; Biological Process: regulation of cellular process (GO:0050794);; Biological Process: response to stimulus (GO:0050896);;	--	--	--	--	Putative receptor protein kinase CRINKLY4 (Precursor) GN=CR4 OS=Zea mays (Maize) PE=2 SV=1	T	Signal transduction mechanisms	Protein kinase domain containing protein, expressed [Oryza sativa Japonica Group]	molecular function: catalytic activity (GO:0003824);; biological process: metabolic process (GO:0008152);; biological process: cellular process (GO:0009987);; biological process: single-organism process (GO:0044699);; biological process: biological regulation (GO:0065007);; biological process: response to stimulus (GO:0050896)	--
	BMK_Unigene_067001	8	0.503102	10	0.555561	2	0.0648167	0	0	0	0	0	0	0.049064	2.17499	up	[R]	General function prediction only	Biological Process: single-organism cellular process (GO:0044763);; Biological Process: response to stimulus (GO:0050896);;	--	[R]	General function prediction only	Ankyrin repeats (3 copies);; Ankyrin repeat;; Ankyrin repeats (many copies);; Ankyrin repeats (many copies);; Ankyrin repeat	Potassium channel GORK GN=GORK OS=Arabidopsis thaliana (Mouse-ear cress) PE=1 SV=2	O	Posttranslational modification, protein turnover, chaperones	PREDICTED: ankyrin-1 [Brachypodium distachyon]	biological process: cellular process (GO:0009987);; biological process: single-organism process (GO:0044699);; biological process: response to stimulus (GO:0050896)	--
Sequence-specific DNA binding transcription factor activity-0003700	BMK_Unigene_092453	149	6.43608	130	6.20089	77	3.6423	803	33.7728	401	19.813	1135	32.3882	1.75889e-09	-2.12621	down	--	--	Molecular Function: sequence-specific DNA binding transcription factor activity (GO:0003700);; Biological Process: regulation of transcription, DNA-templated (GO:0006355);;	K08064|9.5506e-105|bdi:100846922|nuclear transcription factor Y subunit A-4-like; K08064 nuclear transcription factor Y, alpha (A)	[K]	Transcription	CCAAT-binding transcription factor (CBF-B/NF-YA) subunit B	Nuclear transcription factor Y subunit A-5 GN=NFYA5 OS=Arabidopsis thaliana (Mouse-ear cress) PE=2 SV=1	K	Transcription	PREDICTED: nuclear transcription factor Y subunit A-4-like [Brachypodium distachyon]	molecular function: nucleic acid binding transcription factor activity (GO:0001071);; biological process: biological regulation (GO:0065007)	--
	BMK_Unigene_094503	3190	190.054	3485	229.28	9913	647.085	1031	59.8084	1450	98.8157	1981	77.97	2.61027e-05	2.1136	up	--	--	Molecular Function: DNA binding (GO:0003677);; Molecular Function: sequence-specific DNA binding transcription factor activity (GO:0003700);; Cellular Component: nucleus (GO:0005634);; Biological Process: regulation of transcription, DNA-templated (GO:0006355);; Cellular Component: plastid (GO:0009536);;	--	--	--	AP2 domain	Ethylene-responsive transcription factor 9 GN=MLN1.14 OS=Arabidopsis thaliana (Mouse-ear cress) PE=2 SV=1	K	Transcription	PREDICTED: ethylene-responsive transcription factor 8-like [Brachypodium distachyon]	molecular function: binding (GO:0005488);; molecular function: nucleic acid binding transcription factor activity (GO:0001071);; biological process: biological regulation (GO:0065007);; cellular component: cell (GO:0005623);; cellular component: organelle (GO:0043226);; cellular component: cell part (GO:0044464)	--
	BMK_Unigene_092460	0	0	4	0.321267	7	0.557542	42	2.97437	16	1.33113	43	2.06611	0.0337243	-1.98155	down	--	--	Molecular Function: DNA binding (GO:0003677);; Molecular Function: sequence-specific DNA binding transcription factor activity (GO:0003700);; Cellular Component: nucleus (GO:0005634);; Biological Process: regulation of transcription, DNA-templated (GO:0006355);; Molecular Function: protein dimerization activity (GO:0046983);; Biological Process: leaf development (GO:0048366);; Biological Process:…	K09264|1.86364e-99|bdi:100841720|MADS-box transcription factor 3; K09264 MADS-box transcription factor, plant (A)	[K]	Transcription	K-box region	MADS-box transcription factor 3 OS=Oryza sativa subsp. japonica (Rice) PE=2 SV=1	K	Transcription	PREDICTED: MADS-box transcription factor 3 isoform X2 [Brachypodium distachyon]	molecular function: binding (GO:0005488);; molecular function: nucleic acid binding transcription factor activity (GO:0001071);; biological process: biological regulation (GO:0065007);; cellular component: cell (GO:0005623);; cellular component: organelle (GO:0043226);; cellular component: cell part (GO:0044464);; biological process: multicellular organismal process (GO:0032501);; biological proc…	--
	BMK_Unigene_112667	86	3.66809	86	4.05056	121	5.65166	50	2.07648	25	1.2197	77	2.16964	0.00787033	1.33813	up	--	--	Molecular Function: DNA binding (GO:0003677);; Molecular Function: sequence-specific DNA binding transcription factor activity (GO:0003700);; Cellular Component: nucleus (GO:0005634);; Biological Process: regulation of transcription, DNA-templated (GO:0006355);;	K09287|2.28307e-79|sita:101782792|AP2/ERF and B3 domain-containing protein Os05g0549800-like; K09287 RAV-like factor (A)	--	--	B3 DNA binding domain	AP2/ERF and B3 domain-containing protein Os01g0693400 OS=Oryza sativa subsp. japonica (Rice) PE=2 SV=1	--	--	PREDICTED: AP2/ERF and B3 domain-containing protein Os05g0549800-like [Setaria italica]	molecular function: binding (GO:0005488);; molecular function: nucleic acid binding transcription factor activity (GO:0001071);; biological process: biological regulation (GO:0065007);; cellular component: cell (GO:0005623);; cellular component: organelle (GO:0043226);; cellular component: cell part (GO:0044464)	--
	BMK_Unigene_008404	22	1.51873	23	1.75332	15	1.13396	0	0	0	0	0	0	7.95002e-07	3.8291	up	--	--	Biological Process: respiratory burst involved in defense response (GO:0002679);; Molecular Function: DNA binding (GO:0003677);; Molecular Function: sequence-specific DNA binding transcription factor activity (GO:0003700);; Cellular Component: nucleus (GO:0005634);; Biological Process: response to cold (GO:0009409);; Biological Process: ethylene-activated signaling pathway (GO:0009873);; Biologic…	K09286|1.82621e-09|aly:ARALYDRAFT_494253|hypothetical protein; K09286 EREBP-like factor (A)	--	--	AP2 domain;; GPI-anchored cell wall organization protein	Ethylene-responsive transcription factor 5 GN=MQL5_9 OS=Arabidopsis thaliana (Mouse-ear cress) PE=2 SV=1	K	Transcription	hypothetical protein ARALYDRAFT_494253 [Arabidopsis lyrata subsp. lyrata]	biological process: immune system process (GO:0002376);; biological process: metabolic process (GO:0008152);; biological process: single-organism process (GO:0044699);; biological process: response to stimulus (GO:0050896);; molecular function: binding (GO:0005488);; molecular function: nucleic acid binding transcription factor activity (GO:0001071);; biological process: biological regulation (GO…	--
	BMK_Unigene_046499	30	5.31537	19	3.71742	14	2.71638	1	0.172516	8	1.62134	5	0.585245	0.0461614	1.87666	up	--	--	Molecular Function: sequence-specific DNA binding transcription factor activity (GO:0003700);; Molecular Function: ATP binding (GO:0005524);; Biological Process: response to stress (GO:0006950);; Cellular Component: plastid envelope (GO:0009526);; Cellular Component: chloroplast stroma (GO:0009570);; Cellular Component: thylakoid (GO:0009579);; Biological Process: response to abiotic stimulus (GO…	--	--	--	--	Ribulose bisphosphate carboxylase/oxygenase activase, chloroplastic (Precursor) OS=Oryza sativa subsp. japonica (Rice) PE=1 SV=2	O	Posttranslational modification, protein turnover, chaperones	ribulose bisphosphate carboxylase activase B [Triticum aestivum]	molecular function: nucleic acid binding transcription factor activity (GO:0001071);; biological process: biological regulation (GO:0065007);; molecular function: binding (GO:0005488);; biological process: response to stimulus (GO:0050896);; cellular component: cell (GO:0005623);; cellular component: organelle (GO:0043226);; cellular component: organelle part (GO:0044422);; cellular component: ce…	--
	BMK_Unigene_070904	98	42.249	153	81.4382	81	45.9623	0	0.189322	0	0.349503	0	0.165153	8.61769e-23	6.02457	up	--	--	Molecular Function: DNA binding (GO:0003677);; Molecular Function: chromatin binding (GO:0003682);; Molecular Function: sequence-specific DNA binding transcription factor activity (GO:0003700);; Biological Process: regulation of transcription, DNA-templated (GO:0006355);;	--	--	--	--	--	S	Function unknown	putative Myb-like DNA-binding domain-containing protein [Oryza punctata]	molecular function: binding (GO:0005488);; molecular function: nucleic acid binding transcription factor activity (GO:0001071);; biological process: biological regulation (GO:0065007)	--
	BMK_Unigene_095856	1392	54.633	1290	55.909	939	40.3582	672	25.6804	624	28.0138	965	25.0207	0.000117625	1.06639	up	--	--	Biological Process: maltose metabolic process (GO:0000023);; Molecular Function: sequence-specific DNA binding transcription factor activity (GO:0003700);; Biological Process: regulation of transcription, DNA-templated (GO:0006355);; Biological Process: phosphatidylglycerol biosynthetic process (GO:0006655);; Cellular Component: plastid (GO:0009536);; Biological Process: embryo development ending…	--	--	--	Domain of unknown function (DUF3598)	--	S	Function unknown	PREDICTED: uncharacterized protein LOC100843913 [Brachypodium distachyon]	biological process: metabolic process (GO:0008152);; biological process: cellular process (GO:0009987);; biological process: single-organism process (GO:0044699);; molecular function: nucleic acid binding transcription factor activity (GO:0001071);; biological process: biological regulation (GO:0065007);; cellular component: cell (GO:0005623);; cellular component: organelle (GO:0043226);; cellula…	--
	BMK_Unigene_082016	32	12.0215	17	14.8878	23	19.9315	80	33.4743	56	26.345	105	31.9153	0.0298218	-1.21703	down	--	--	Molecular Function: DNA binding (GO:0003677);; Molecular Function: sequence-specific DNA binding transcription factor activity (GO:0003700);; Biological Process: regulation of transcription, DNA-templated (GO:0006355);; Cellular Component: cytoplasmic membrane-bounded vesicle (GO:0016023);; Cellular Component: CCAAT-binding factor complex (GO:0016602);;	K08064|1.50578e-75|bdi:100842793|nuclear transcription factor Y subunit A-7-like; K08064 nuclear transcription factor Y, alpha (A)	--	--	CCAAT-binding transcription factor (CBF-B/NF-YA) subunit B	--	K	Transcription	CCAAT-box transcription factor complex WHAP5 [Triticum aestivum]	molecular function: binding (GO:0005488);; molecular function: nucleic acid binding transcription factor activity (GO:0001071);; biological process: biological regulation (GO:0065007);; cellular component: cell (GO:0005623);; cellular component: organelle (GO:0043226);; cellular component: cell part (GO:0044464);; cellular component: macromolecular complex (GO:0032991);; cellular component: organ…	--
	BMK_Unigene_074656	1	0.0606973	4	0.268105	3	0.199407	20	1.18199	10	0.694288	63	2.52619	0.0249811	-2.08739	down	--	--	Molecular Function: sequence-specific DNA binding transcription factor activity (GO:0003700);; Cellular Component: nucleus (GO:0005634);; Biological Process: regulation of transcription, DNA-templated (GO:0006355);; Cellular Component: plastid (GO:0009536);; Molecular Function: sequence-specific DNA binding (GO:0043565);; Molecular Function: protein dimerization activity (GO:0046983);;	--	--	--	bZIP transcription factor	--	S	Function unknown	DNA-binding protein EMBP-1 [Aegilops tauschii]	molecular function: nucleic acid binding transcription factor activity (GO:0001071);; biological process: biological regulation (GO:0065007);; cellular component: cell (GO:0005623);; cellular component: organelle (GO:0043226);; cellular component: cell part (GO:0044464);; molecular function: binding (GO:0005488)	--
	BMK_Unigene_109411	61	3.36123	39	4.84585	57	6.74823	164	11.3274	119	9.59054	245	11.374	0.00182635	-1.23916	down	--	--	Molecular Function: DNA binding (GO:0003677);; Molecular Function: chromatin binding (GO:0003682);; Molecular Function: sequence-specific DNA binding transcription factor activity (GO:0003700);; Biological Process: regulation of transcription, DNA-templated (GO:0006355);; Molecular Function: zinc ion binding (GO:0008270);;	--	--	--	Myb-like DNA-binding domain;; Myb/SANT-like DNA-binding domain	Transcription factor DIVARICATA GN=DIVARICATA OS=Antirrhinum majus (Garden snapdragon) PE=2 SV=1	K	Transcription	unnamed protein product [Triticum aestivum]	molecular function: binding (GO:0005488);; molecular function: nucleic acid binding transcription factor activity (GO:0001071);; biological process: biological regulation (GO:0065007)	--
	BMK_Unigene_104480	5540	168.643	5372	180.996	3726	128.974	3003	105.011	2604	105.746	3936	93.5236	0.000430624	1.00078	up	[K]	Transcription	Molecular Function: plastid sigma factor activity (GO:0001053);; Molecular Function: DNA binding (GO:0003677);; Molecular Function: sequence-specific DNA binding transcription factor activity (GO:0003700);; Molecular Function: DNA-directed RNA polymerase activity (GO:0003899);; Cellular Component: mitochondrion (GO:0005739);; Biological Process: DNA-templated transcription, initiation (GO:0006352…	K03086|0|bdi:100827900|RNA polymerase sigma factor sigA; K03086 RNA polymerase primary sigma factor (A)	--	--	Sigma-70 region 3;; Sigma-70 region 2;; Sigma-70, region 4;; MSP (Major sperm protein) domain	RNA polymerase sigma factor sigA (Precursor) GN=At1g64860 OS=Arabidopsis thaliana (Mouse-ear cress) PE=1 SV=1	K	Transcription	RNA polymerase sigma factor rpoD [Triticum urartu]	molecular function: protein binding transcription factor activity (GO:0000988);; biological process: biological regulation (GO:0065007);; molecular function: binding (GO:0005488);; molecular function: nucleic acid binding transcription factor activity (GO:0001071);; molecular function: catalytic activity (GO:0003824);; biological process: metabolic process (GO:0008152);; biological process: cellu…	--
	BMK_Unigene_055505	9	0.777018	9	0.858039	89	8.4145	5	0.420315	0	0	5	0.285177	0.00888322	2.46397	up	--	--	Molecular Function: sequence-specific DNA binding transcription factor activity (GO:0003700);; Cellular Component: nucleus (GO:0005634);; Biological Process: regulation of transcription, DNA-templated (GO:0006355);; Biological Process: response to cold (GO:0009409);; Biological Process: response to water deprivation (GO:0009414);; Biological Process: response to salt stress (GO:0009651);; Biologi…	K14432|1.56054e-88|obr:102722443|protein ABSCISIC ACID-INSENSITIVE 5-like; K14432 ABA responsive element binding factor (A)	--	--	--	ABSCISIC ACID-INSENSITIVE 5-like protein 4 GN=F14J22.7 OS=Arabidopsis thaliana (Mouse-ear cress) PE=1 SV=1	K	Transcription	PREDICTED: protein ABSCISIC ACID-INSENSITIVE 5-like [Oryza brachyantha]	molecular function: nucleic acid binding transcription factor activity (GO:0001071);; biological process: biological regulation (GO:0065007);; cellular component: cell (GO:0005623);; cellular component: organelle (GO:0043226);; cellular component: cell part (GO:0044464);; biological process: response to stimulus (GO:0050896);; biological process: multicellular organismal process (GO:0032501);; bi…	Plant hormone signal transduction (ko04075)
	BMK_Unigene_069153	102	4.12179	85	3.80677	58	2.58513	222	8.86574	237	10.6296	342	8.88675	0.000821942	-1.24592	down	--	--	Molecular Function: DNA binding (GO:0003677);; Molecular Function: sequence-specific DNA binding transcription factor activity (GO:0003700);; Cellular Component: nucleus (GO:0005634);; Biological Process: regulation of transcription, DNA-templated (GO:0006355);;	K09284|1.2993e-79|sita:101772000|floral homeotic protein APETALA 2-like; K09284 AP2-like factor, euAP2 lineage (A)	--	--	AP2 domain;; AP2 domain	Ethylene-responsive transcription factor RAP2-7 GN=T17D12.11 OS=Arabidopsis thaliana (Mouse-ear cress) PE=2 SV=2	K	Transcription	predicted protein [Hordeum vulgare subsp. vulgare]	molecular function: binding (GO:0005488);; molecular function: nucleic acid binding transcription factor activity (GO:0001071);; biological process: biological regulation (GO:0065007);; cellular component: cell (GO:0005623);; cellular component: organelle (GO:0043226);; cellular component: cell part (GO:0044464)	--
	BMK_Unigene_011663	75	56.1567	123	88.2304	119	91.9224	20	26.0687	63	48.9709	31	31.7313	0.0346363	1.54302	up	--	--	Molecular Function: DNA binding (GO:0003677);; Molecular Function: sequence-specific DNA binding transcription factor activity (GO:0003700);; Cellular Component: nucleus (GO:0005634);; Biological Process: regulation of transcription, DNA-templated (GO:0006355);;	K09286|4.09297e-44|dosa:Os03t0183300-01|Os03g0183300, ERF64, ETHYLENE_RESPONSE_FACTOR_64; Pathogenesis-related transcriptional factor and ERF domain containing protein.; K09286 EREBP-like factor (A)	--	--	AP2 domain	Ethylene-responsive transcription factor 1 GN=OJ1311_D08.9 OS=Oryza sativa subsp. japonica (Rice) PE=1 SV=1	K	Transcription	predicted protein [Hordeum vulgare subsp. vulgare]	molecular function: binding (GO:0005488);; molecular function: nucleic acid binding transcription factor activity (GO:0001071);; biological process: biological regulation (GO:0065007);; cellular component: cell (GO:0005623);; cellular component: organelle (GO:0043226);; cellular component: cell part (GO:0044464)	--
	BMK_Unigene_099319	1052	35.982	990	37.3922	1404	52.588	4157	138.441	2285	89.3977	5830	131.733	0.000139763	-1.29677	down	--	--	Molecular Function: DNA binding (GO:0003677);; Molecular Function: sequence-specific DNA binding transcription factor activity (GO:0003700);; Cellular Component: nucleus (GO:0005634);; Biological Process: regulation of transcription, DNA-templated (GO:0006355);; Biological Process: response to fungus (GO:0009620);;	K09286|4.19776e-125|bdi:100825554|ethylene-responsive transcription factor 1-like; K09286 EREBP-like factor (A)	--	--	AP2 domain	Ethylene-responsive transcription factor 1 GN=OJ1311_D08.9 OS=Oryza sativa subsp. japonica (Rice) PE=1 SV=1	K	Transcription	PREDICTED: ethylene-responsive transcription factor 1-like [Brachypodium distachyon]	molecular function: binding (GO:0005488);; molecular function: nucleic acid binding transcription factor activity (GO:0001071);; biological process: biological regulation (GO:0065007);; cellular component: cell (GO:0005623);; cellular component: organelle (GO:0043226);; cellular component: cell part (GO:0044464);; biological process: response to stimulus (GO:0050896);; biological process: multi-o…	--
	BMK_Unigene_007665	41	23.3083	38	22.372	10	8.40053	4	1.81941	8	5.17476	11	2.01409	0.0265472	1.87379	up	--	--	Molecular Function: sequence-specific DNA binding transcription factor activity (GO:0003700);; Molecular Function: ATP binding (GO:0005524);; Cellular Component: cell wall (GO:0005618);; Cellular Component: nucleus (GO:0005634);; Biological Process: response to cold (GO:0009409);; Biological Process: response to light stimulus (GO:0009416);; Cellular Component: chloroplast thylakoid membrane (GO:…	--	[O]	Posttranslational modification, protein turnover, chaperones	--	Ribulose bisphosphate carboxylase/oxygenase activase B, chloroplastic (Precursor) GN=RCAB OS=Hordeum vulgare (Barley) PE=2 SV=1	O	Posttranslational modification, protein turnover, chaperones	PREDICTED: ribulose bisphosphate carboxylase/oxygenase activase B, chloroplastic, partial [Brachypodium distachyon]	molecular function: nucleic acid binding transcription factor activity (GO:0001071);; biological process: biological regulation (GO:0065007);; molecular function: binding (GO:0005488);; cellular component: cell (GO:0005623);; cellular component: cell part (GO:0044464);; cellular component: organelle (GO:0043226);; biological process: response to stimulus (GO:0050896);; cellular component: membran…	--
	BMK_Unigene_080498	20	1.45935	56	4.51224	7	0.55934	129	9.16503	237	19.7809	212	10.2193	0.00401499	-2.02856	down	[KAD]	--	Cellular Component: condensed chromosome (GO:0000793);; Molecular Function: DNA binding (GO:0003677);; Molecular Function: chromatin binding (GO:0003682);; Molecular Function: sequence-specific DNA binding transcription factor activity (GO:0003700);; Cellular Component: nucleolus (GO:0005730);; Biological Process: asymmetric cell division (GO:0008356);; Biological Process: response to virus (GO:0…	K09422|7.70649e-78|obr:102712493|protein rough sheath 2 homolog; K09422 myb proto-oncogene protein, plant (A)	[K]	Transcription	Myb-like DNA-binding domain;; Myb-like DNA-binding domain	Protein rough sheath 2 GN=RS2 OS=Zea mays (Maize) PE=1 SV=1	K	Transcription	Protein rough sheath 2 [Triticum urartu]	cellular component: cell (GO:0005623);; cellular component: organelle (GO:0043226);; cellular component: cell part (GO:0044464);; molecular function: binding (GO:0005488);; molecular function: nucleic acid binding transcription factor activity (GO:0001071);; biological process: biological regulation (GO:0065007);; cellular component: membrane-enclosed lumen (GO:0031974);; cellular component: orga…	--
	BMK_Unigene_102036	61	1.9787	50	1.791	58	2.06029	182	5.74826	93	3.45067	320	6.85733	0.0104559	-1.22735	down	--	--	Molecular Function: sequence-specific DNA binding transcription factor activity (GO:0003700);; Biological Process: regulation of transcription, DNA-templated (GO:0006355);; Molecular Function: sequence-specific DNA binding (GO:0043565);;	K14431|0|bdi:100845620|transcription factor HBP-1b(c38)-like; K14431 transcription factor TGA (A)	--	--	Seed dormancy control;; bZIP transcription factor;; Basic region leucine zipper	TGACG-sequence-specific DNA-binding protein TGA-2.1 GN=TGA21 OS=Nicotiana tabacum (Common tobacco) PE=1 SV=1	S	Function unknown	PREDICTED: transcription factor HBP-1b(c38)-like [Brachypodium distachyon]	molecular function: nucleic acid binding transcription factor activity (GO:0001071);; biological process: biological regulation (GO:0065007);; molecular function: binding (GO:0005488)	Plant hormone signal transduction (ko04075)
	BMK_Unigene_095645	1445	63.6321	1398	67.9816	923	44.5103	808	34.6446	561	28.258	1060	30.8368	0.000997457	1.03358	up	[J]	Translation, ribosomal structure and biogenesis	Molecular Function: DNA binding (GO:0003677);; Molecular Function: sequence-specific DNA binding transcription factor activity (GO:0003700);; Molecular Function: aminopeptidase activity (GO:0004177);; Cellular Component: nucleus (GO:0005634);; Biological Process: regulation of transcription, DNA-templated (GO:0006355);; Biological Process: proteolysis (GO:0006508);; Molecular Function: metalloexo…	K01265|1.44304e-149|bdi:100831397|methionine aminopeptidase 1B, chloroplastic; K01265 methionyl aminopeptidase [EC:3.4.11.18] (A)	[O]	Posttranslational modification, protein turnover, chaperones	Metallopeptidase family M24	Methionine aminopeptidase 1B, chloroplastic {ECO:0000255|HAMAP-Rule:MF_03174} (Precursor) GN=MAP1B OS=Arabidopsis thaliana (Mouse-ear cress) PE=2 SV=2	O	Posttranslational modification, protein turnover, chaperones	PREDICTED: methionine aminopeptidase 1B, chloroplastic [Brachypodium distachyon]	molecular function: binding (GO:0005488);; molecular function: nucleic acid binding transcription factor activity (GO:0001071);; biological process: biological regulation (GO:0065007);; molecular function: catalytic activity (GO:0003824);; biological process: metabolic process (GO:0008152);; cellular component: cell (GO:0005623);; cellular component: organelle (GO:0043226);; cellular component: c…	--
	BMK_Unigene_011195	55	43.791	39	38.0337	34	24.2918	13	30.9407	6	28.2814	19	35.3763	0.000656526	1.95524	up	--	--	Molecular Function: DNA binding (GO:0003677);; Molecular Function: chromatin binding (GO:0003682);; Molecular Function: sequence-specific DNA binding transcription factor activity (GO:0003700);; Biological Process: regulation of transcription, DNA-templated (GO:0006355);; Biological Process: response to salt stress (GO:0009651);; Biological Process: response to auxin (GO:0009733);; Biological Pro…	--	[O]	Posttranslational modification, protein turnover, chaperones	Myb-like DNA-binding domain;; Myb-like DNA-binding domain	Transcription factor DIVARICATA GN=DIVARICATA OS=Antirrhinum majus (Garden snapdragon) PE=2 SV=1	K	Transcription	PREDICTED: transcription factor DIVARICATA [Brachypodium distachyon]	molecular function: binding (GO:0005488);; molecular function: nucleic acid binding transcription factor activity (GO:0001071);; biological process: biological regulation (GO:0065007);; biological process: response to stimulus (GO:0050896);; biological process: metabolic process (GO:0008152);; biological process: cellular process (GO:0009987)	--
	BMK_Unigene_095493	28	1.96694	50	3.87864	193	14.8471	20	1.36798	33	2.65166	13	0.6033	0.0423411	1.83232	up	--	--	Molecular Function: DNA binding (GO:0003677);; Molecular Function: sequence-specific DNA binding transcription factor activity (GO:0003700);; Cellular Component: nucleus (GO:0005634);; Biological Process: regulation of transcription, DNA-templated (GO:0006355);;	--	--	--	--	--	K	Transcription	PREDICTED: ethylene-responsive transcription factor ERF054 [Brachypodium distachyon]	molecular function: binding (GO:0005488);; molecular function: nucleic acid binding transcription factor activity (GO:0001071);; biological process: biological regulation (GO:0065007);; cellular component: cell (GO:0005623);; cellular component: organelle (GO:0043226);; cellular component: cell part (GO:0044464)	--
SEPHCHC synthase activity-0070204	BMK_Unigene_112722	1247	14.864	1007	13.2549	846	11.0431	610	7.07971	499	6.80364	903	7.11072	6.78775e-05	1.03033	up	[H]	Coenzyme transport and metabolism	Molecular Function: magnesium ion binding (GO:0000287);; Biological Process: cellular amino acid catabolic process (GO:0009063);; Biological Process: menaquinone biosynthetic process (GO:0009234);; Molecular Function: hydro-lyase activity (GO:0016836);; Molecular Function: thiamine pyrophosphate binding (GO:0030976);; Biological Process: phylloquinone biosynthetic process (GO:0042372);; Biologica…	K14759|0|bdi:100843372|protein PHYLLO, chloroplastic; K14759 isochorismate synthase / 2-succinyl-5-enolpyruvyl-6-hydroxy-3-cyclohexene-1-carboxylate synthase / 2-succinyl-6-hydroxy-2,4-cyclohexadiene-1-carboxylate synthase / O-succinylbenzoate synthase [EC:5.4.4.2 2.2.1.9 4.2.99.20 4.2.1.113] (A)	[E]	Amino acid transport and metabolism	Thiamine pyrophosphate enzyme, N-terminal TPP binding domain;; Thiamine pyrophosphate enzyme, C-terminal TPP binding domain;; Alpha/beta hydrolase family;; Alpha/beta hydrolase family;; alpha/beta hydrolase fold;; Mandelate racemase / muconate lactonizing enzyme, C-terminal domain;; Phospholipase/Carboxylesterase;; Enolase C-terminal domain-like;; Lipase;; Dienelactone hydrolase family	2-succinyl-6-hydroxy-2,4-cyclohexadiene-1-carboxylate synthase (Precursor) GN=T6L1.7/T6L1.8 OS=Arabidopsis thaliana (Mouse-ear cress) PE=2 SV=2	--	--	PREDICTED: protein PHYLLO, chloroplastic [Brachypodium distachyon]	molecular function: binding (GO:0005488);; biological process: metabolic process (GO:0008152);; biological process: cellular process (GO:0009987);; biological process: single-organism process (GO:0044699);; molecular function: catalytic activity (GO:0003824);; biological process: biological regulation (GO:0065007)	Ubiquinone and other terpenoid-quinone biosynthesis (ko00130)
DNA binding-0003677	BMK_Unigene_103243	246	8.29282	222	8.26411	310	11.444	769	25.2412	438	16.8893	1244	27.7041	0.00444816	-1.10825	down	--	--	Molecular Function: DNA binding (GO:0003677);;	--	--	--	WRKY DNA -binding domain	WRKY transcription factor 6 GN=WRKY6 OS=Arabidopsis thaliana (Mouse-ear cress) PE=1 SV=1	K	Transcription	PREDICTED: probable WRKY transcription factor 47 [Brachypodium distachyon]	molecular function: binding (GO:0005488)	--
Cytoplasmic membrane-bounded vesicle-0016023	BMK_Unigene_101281	112	9.95563	178	16.7132	100	7.28519	14	0.226486	6	0.141904	11	0.153667	4.26369e-16	3.65926	up	--	--	Cellular Component: cytoplasmic membrane-bounded vesicle (GO:0016023);; Molecular Function: hydrolase activity (GO:0016787);;	--	[R]	General function prediction only	Xyloglucan endo-transglycosylase (XET) C-terminus;; Glycosyl hydrolases family 16;; Glycosyl hydrolases family 16;; Dienelactone hydrolase family;; Glycosyl hydrolases family 16	Endo-1,3;1,4-beta-D-glucanase (Precursor) OS=Zea mays (Maize) PE=1 SV=1	R	General function prediction only	PREDICTED: endo-1,3;1,4-beta-D-glucanase-like [Brachypodium distachyon]	cellular component: cell (GO:0005623);; cellular component: organelle (GO:0043226);; cellular component: cell part (GO:0044464);; molecular function: catalytic activity (GO:0003824);; biological process: metabolic process (GO:0008152)	--
	BMK_Unigene_007936	391	5.052	412	5.87841	175	2.47614	122	1.53484	112	1.65529	157	1.34011	0.000115199	1.61495	up	[P]	Inorganic ion transport and metabolism	Molecular Function: serine-type endopeptidase activity (GO:0004252);; Cellular Component: cell wall (GO:0005618);; Biological Process: proteolysis (GO:0006508);; Biological Process: asymmetric cell division (GO:0008356);; Cellular Component: cytoplasmic membrane-bounded vesicle (GO:0016023);; Molecular Function: identical protein binding (GO:0042802);; Biological Process: negative regulation of c…	--	--	--	Subtilase family;; Heavy-metal-associated domain;; Copper/zinc superoxide dismutase (SODC);; Copper/zinc superoxide dismutase (SODC)	Copper chaperone for superoxide dismutase, chloroplastic (Precursor) OS=Oryza sativa subsp. japonica (Rice) PE=2 SV=1	O	Posttranslational modification, protein turnover, chaperones	PREDICTED: subtilisin-like protease [Brachypodium distachyon]	molecular function: catalytic activity (GO:0003824);; biological process: metabolic process (GO:0008152);; cellular component: cell (GO:0005623);; cellular component: cell part (GO:0044464);; biological process: cellular process (GO:0009987);; biological process: single-organism process (GO:0044699);; cellular component: organelle (GO:0043226);; molecular function: binding (GO:0005488);; biologic…
Plant-type cell wall modification-0009827	BMK_Unigene_010502	5	0.0982902	7	0.151955	19	0.473601	44	0.957032	77	1.7539	50	0.701277	0.0360974	-1.73271	down	--	--	Cellular Component: 1,3-beta-D-glucan synthase complex (GO:0000148);; Molecular Function: 1,3-beta-D-glucan synthase activity (GO:0003843);; Biological Process: (1->3)-beta-D-glucan biosynthetic process (GO:0006075);; Biological Process: microsporogenesis (GO:0009556);; Biological Process: plant-type cell wall modification (GO:0009827);; Biological Process: pollen germination (GO:0009846);; Biolo…	K11000|0|obr:102719496|callose synthase 5-like; K11000 callose synthase [EC:2.4.1.-] (A)	[M]	Cell wall/membrane/envelope biogenesis	1,3-beta-glucan synthase component	Callose synthase 5 OS=Arabidopsis thaliana (Mouse-ear cress) PE=1 SV=1	M	Cell wall/membrane/envelope biogenesis	PREDICTED: callose synthase 5-like, partial [Oryza brachyantha]	cellular component: cell (GO:0005623);; cellular component: membrane (GO:0016020);; cellular component: macromolecular complex (GO:0032991);; cellular component: membrane part (GO:0044425);; cellular component: cell part (GO:0044464);; molecular function: catalytic activity (GO:0003824);; biological process: metabolic process (GO:0008152);; biological process: cellular process (GO:0009987);; biol…	--
Fatty acid biosynthetic process-0006633	BMK_Unigene_103953	82	3.24271	52	2.27077	59	2.55503	612	23.5647	413	18.6816	967	25.2625	3.10945e-23	-2.79638	down	--	--	Biological Process: fatty acid biosynthetic process (GO:0006633);; Cellular Component: chloroplast (GO:0009507);; Cellular Component: membrane (GO:0016020);; Molecular Function: acyl-[acyl-carrier-protein] desaturase activity (GO:0045300);; Molecular Function: transition metal ion binding (GO:0046914);; Biological Process: oxidation-reduction process (GO:0055114);;	K03921|0|osa:4344897|Os08g0200100; K03921 acyl-[acyl-carrier-protein] desaturase [EC:1.14.19.2] (A)	--	--	Fatty acid desaturase	Acyl-[acyl-carrier-protein] desaturase 7, chloroplastic (Precursor) OS=Oryza sativa subsp. japonica (Rice) PE=2 SV=1	I	Lipid transport and metabolism	Os08g0200100 [Oryza sativa Japonica Group]	biological process: metabolic process (GO:0008152);; biological process: cellular process (GO:0009987);; biological process: single-organism process (GO:0044699);; cellular component: cell (GO:0005623);; cellular component: organelle (GO:0043226);; cellular component: cell part (GO:0044464);; cellular component: membrane (GO:0016020);; molecular function: catalytic activity (GO:0003824);; molecul…	Fatty acid biosynthesis (ko00061);; Biosynthesis of unsaturated fatty acids (ko01040);; Fatty acid metabolism (ko01212)
Flavonoid metabolic process-0009812	BMK_Unigene_071793	0	0.59621	3	1.07735	0	1.15742	10	13.4838	23	20.1803	39	14.4837	0.00757742	-2.47939	down	--	--	Molecular Function: binding (GO:0005488);; Biological Process: flavonoid metabolic process (GO:0009812);; Cellular Component: intracellular membrane-bounded organelle (GO:0043231);; Cellular Component: cytoplasmic part (GO:0044444);;	--	--	--	bHLH-MYC and R2R3-MYB transcription factors N-terminal;; Helix-loop-helix DNA-binding domain	Anthocyanin regulatory R-S protein GN=R-S OS=Zea mays (Maize) PE=2 SV=1	K	Transcription	Anthocyanin regulatory R-S protein [Aegilops tauschii]	molecular function: binding (GO:0005488);; biological process: metabolic process (GO:0008152);; cellular component: cell (GO:0005623);; cellular component: organelle (GO:0043226);; cellular component: cell part (GO:0044464)	--
Unclassified	BMK_Unigene_109917	44	3.04055	44	3.35759	41	3.10265	11	0.74013	5	0.395221	17	0.776076	8.68215e-05	2.15982	up	--	--	--	--	--	--	Mlo family	--	--	--	--	--	--
	BMK_Unigene_100002	76	3.45383	83	3.37809	59	3.20591	163	7.55857	278	13.3194	259	8.23582	0.0145364	-1.23325	down	--	--	--	--	--	--	bHLH-MYC and R2R3-MYB transcription factors N-terminal;; bHLH-MYC and R2R3-MYB transcription factors N-terminal	--	S	Function unknown	hypothetical protein TRIUR3_27811 [Triticum urartu]	--	--

## Sheet: P+
GO annoation	#ID	T25_count (P+)	T25_FPKM (P+)	T26_count (P+)	T26_FPKM (P+)	T27_count (P+)	T27_FPKM (P+)	T16_count (E−)	T16_FPKM (E−)	T17_count (E−)	T17_FPKM (E−)	T21_count (E−)	T21_FPKM (E−)	FDR	log2FC	regulated	COG_class	COG_class_annotation	GO_annotation	KEGG_annotation	KOG_class	KOG_class_annotation	Pfam_annotation	Swissprot_annotation	eggNOG_class	eggNOG_class_annotation	nr_annotation	GO_second_level_annotation	KEGG_pathway_annotation
Response to wounding-0009611	BMK_Unigene_094179	9714	289.31	5938	178.422	4865	144.976	3358	108.656	2452	93.2066	5152	113.106	0.00628486	1.02516	up	[G]	Carbohydrate transport and metabolism	Molecular Function: sucrose alpha-glucosidase activity (GO:0004575);; Cellular Component: cell wall (GO:0005618);; Cellular Component: vacuole (GO:0005773);; Biological Process: starch metabolic process (GO:0005982);; Biological Process: response to wounding (GO:0009611);; Cellular Component: cytoplasmic membrane-bounded vesicle (GO:0016023);; Molecular Function: levanase activity (GO:0031219);; …	K01193|0|bdi:100821731|beta-fructofuranosidase, insoluble isoenzyme 1-like; K01193 beta-fructofuranosidase [EC:3.2.1.26] (A)	[G]	Carbohydrate transport and metabolism	Glycosyl hydrolases family 32 N-terminal domain;; Glycosyl hydrolases family 32 C terminal	Beta-fructofuranosidase, insoluble isoenzyme 1 (Precursor) GN=CIN1 OS=Oryza sativa subsp. indica (Rice) PE=2 SV=2	G	Carbohydrate transport and metabolism	PREDICTED: beta-fructofuranosidase, insoluble isoenzyme 1-like [Brachypodium distachyon]	molecular function: catalytic activity (GO:0003824);; biological process: metabolic process (GO:0008152);; cellular component: cell (GO:0005623);; cellular component: cell part (GO:0044464);; cellular component: organelle (GO:0043226);; biological process: cellular process (GO:0009987);; biological process: response to stimulus (GO:0050896);; cellular component: extracellular region (GO:0005576);…	Galactose metabolism (ko00052);; Starch and sucrose metabolism (ko00500)
	BMK_Unigene_108416	156	3.84571	338	8.40645	280	6.90652	576	15.427	418	13.1519	830	15.0826	0.00251907	-1.05042	down	[E]	Amino acid transport and metabolism	Molecular Function: aromatic-L-amino-acid decarboxylase activity (GO:0004058);; Molecular Function: tyrosine decarboxylase activity (GO:0004837);; Cellular Component: cytoplasm (GO:0005737);; Biological Process: cellular amino acid metabolic process (GO:0006520);; Biological Process: response to wounding (GO:0009611);; Molecular Function: pyridoxal phosphate binding (GO:0030170);;	K01592|0|osa:4343080|Os07g0437500; K01592 tyrosine decarboxylase [EC:4.1.1.25] (A)	[E]	Amino acid transport and metabolism	Pyridoxal-dependent decarboxylase conserved domain	Tyrosine decarboxylase 1 OS=Oryza sativa subsp. japonica (Rice) PE=2 SV=1	E	Amino acid transport and metabolism	Os07g0437500 [Oryza sativa Japonica Group]	molecular function: catalytic activity (GO:0003824);; biological process: metabolic process (GO:0008152);; cellular component: cell (GO:0005623);; cellular component: cell part (GO:0044464);; biological process: cellular process (GO:0009987);; biological process: single-organism process (GO:0044699);; biological process: response to stimulus (GO:0050896);; molecular function: binding (GO:0005488)	Tyrosine metabolism (ko00350);; Isoquinoline alkaloid biosynthesis (ko00950)
	BMK_Unigene_111544	369	10.1132	382	10.5626	227	6.225	707	21.0518	584	20.4635	1189	24.0412	0.000756602	-1.1119	down	[TK]	--	Molecular Function: GTP diphosphokinase activity (GO:0008728);; Cellular Component: chloroplast (GO:0009507);; Biological Process: response to wounding (GO:0009611);; Biological Process: response to abscisic acid (GO:0009737);; Biological Process: guanosine tetraphosphate metabolic process (GO:0015969);; Cellular Component: membrane (GO:0016020);; Cellular Component: cytoplasmic membrane-bounded …	--	[T]	Signal transduction mechanisms	HD domain	Probable GTP diphosphokinase RSH3, chloroplastic (Precursor) GN=P0046G12.25 OS=Oryza sativa subsp. japonica (Rice) PE=2 SV=1	T	Signal transduction mechanisms	PREDICTED: probable GTP diphosphokinase RSH3, chloroplastic [Brachypodium distachyon]	molecular function: catalytic activity (GO:0003824);; biological process: metabolic process (GO:0008152);; cellular component: cell (GO:0005623);; cellular component: organelle (GO:0043226);; cellular component: cell part (GO:0044464);; biological process: response to stimulus (GO:0050896);; biological process: cellular process (GO:0009987);; biological process: single-organism process (GO:004469…	--
	BMK_Unigene_076715	385	101.563	299	84.0518	248	86.8632	123	31.9026	126	41.3465	146	31.3759	0.000741885	1.24967	up	[P]	Inorganic ion transport and metabolism	Biological Process: response to reactive oxygen species (GO:0000302);; Biological Process: polyamine catabolic process (GO:0006598);; Biological Process: protein targeting to membrane (GO:0006612);; Biological Process: calcium ion transport (GO:0006816);; Biological Process: high-affinity iron ion transmembrane transport (GO:0006827);; Biological Process: cellular copper ion homeostasis (GO:00068…	K07213|1.65048e-36|bdi:100843688|copper transport protein CCH-like; K07213 copper chaperone (A)	[P]	Inorganic ion transport and metabolism	Heavy-metal-associated domain	Copper transport protein CCH GN=CCH OS=Arabidopsis thaliana (Mouse-ear cress) PE=1 SV=1	P	Inorganic ion transport and metabolism	PREDICTED: copper transport protein CCH-like [Brachypodium distachyon]	biological process: response to stimulus (GO:0050896);; biological process: metabolic process (GO:0008152);; biological process: cellular process (GO:0009987);; biological process: single-organism process (GO:0044699);; biological process: localization (GO:0051179);; biological process: cellular component organization or biogenesis (GO:0071840);; biological process: biological regulation (GO:0065…	--
	BMK_Unigene_079671	4858	285.18	2370	140.363	2850	167.4	1119	71.367	754	56.4928	1619	70.0574	7.01901e-07	1.60523	up	--	--	Cellular Component: plasma membrane (GO:0005886);; Biological Process: response to desiccation (GO:0009269);; Biological Process: response to wounding (GO:0009611);; Biological Process: response to high light intensity (GO:0009644);; Biological Process: defense response to fungus (GO:0050832);;	--	--	--	Late embryogenesis abundant protein	Late embryogenesis abundant protein Lea14-A GN=LEA14-A OS=Gossypium hirsutum (Upland cotton) PE=2 SV=1	S	Function unknown	Late embryogenesis abundant protein Lea14-A [Triticum urartu]	cellular component: cell (GO:0005623);; cellular component: membrane (GO:0016020);; cellular component: cell part (GO:0044464);; biological process: response to stimulus (GO:0050896);; biological process: multi-organism process (GO:0051704)	--
	BMK_Unigene_087818	24	17.6273	43	11.5983	13	6.27008	3	2.49796	3	5.12106	6	2.69178	0.0160876	1.87742	up	--	--	Molecular Function: RNA binding (GO:0003723);; Cellular Component: extracellular region (GO:0005576);; Cellular Component: cell wall (GO:0005618);; Cellular Component: plasma membrane (GO:0005886);; Biological Process: aging (GO:0007568);; Biological Process: response to wounding (GO:0009611);; Biological Process: anthocyanin-containing compound biosynthetic process (GO:0009718);; Biological Proc…	K01166|6.42045e-134|bdi:100838612|ribonuclease 1-like; K01166 ribonuclease T2 [EC:3.1.27.1] (A)	[A]	RNA processing and modification	Ribonuclease T2 family	Ribonuclease 3 (Precursor) GN=RNS3 OS=Arabidopsis thaliana (Mouse-ear cress) PE=2 SV=1	A	RNA processing and modification	Ribonuclease 3 [Triticum urartu]	molecular function: binding (GO:0005488);; cellular component: extracellular region (GO:0005576);; cellular component: cell (GO:0005623);; cellular component: cell part (GO:0044464);; cellular component: membrane (GO:0016020);; biological process: developmental process (GO:0032502);; biological process: single-organism process (GO:0044699);; biological process: response to stimulus (GO:0050896);;…	--
	BMK_Unigene_098748	1579	60.7395	2557	99.2347	3360	129.324	5189	216.86	4693	230.41	7833	222.107	0.00019401	-1.08335	down	--	--	Cellular Component: cytosol (GO:0005829);; Cellular Component: plastid (GO:0009536);; Biological Process: response to wounding (GO:0009611);; Molecular Function: hydrolase activity (GO:0016787);;	--	[T]	Signal transduction mechanisms	NUDIX domain	Nudix hydrolase 8 GN=MQL5.10 OS=Arabidopsis thaliana (Mouse-ear cress) PE=2 SV=2	L	Replication, recombination and repair	PREDICTED: nudix hydrolase 8-like [Brachypodium distachyon]	cellular component: cell (GO:0005623);; cellular component: cell part (GO:0044464);; cellular component: organelle (GO:0043226);; biological process: response to stimulus (GO:0050896);; molecular function: catalytic activity (GO:0003824);; biological process: metabolic process (GO:0008152)	--
	BMK_Unigene_005306	1619	37.8234	2179	50.7791	3257	75.0232	4352	108.99	4900	144.326	7342	124.744	0.000323204	-1.07964	down	[J]	Translation, ribosomal structure and biogenesis	Molecular Function: monooxygenase activity (GO:0004497);; Molecular Function: iron ion binding (GO:0005506);; Biological Process: tryptophan catabolic process (GO:0006569);; Biological Process: fatty acid metabolic process (GO:0006631);; Molecular Function: electron carrier activity (GO:0009055);; Biological Process: response to wounding (GO:0009611);; Biological Process: indoleacetic acid biosyn…	K10528|0|bdi:100831133|allene oxide synthase, chloroplastic; K10528 hydroperoxide lyase [EC:4.1.2.-] (A)	--	--	Cytochrome P450;; Ribosomal protein S14p/S29e	Linolenate hydroperoxide lyase, chloroplastic {ECO:0000305|PubMed:9701595} (Precursor) OS=Arabidopsis thaliana (Mouse-ear cress) PE=1 SV=1	Q	Secondary metabolites biosynthesis, transport and catabolism	predicted protein [Hordeum vulgare subsp. vulgare]	molecular function: catalytic activity (GO:0003824);; biological process: metabolic process (GO:0008152);; biological process: single-organism process (GO:0044699);; molecular function: binding (GO:0005488);; biological process: cellular process (GO:0009987);; molecular function: electron carrier activity (GO:0009055);; biological process: response to stimulus (GO:0050896);; biological process: b…	alpha-Linolenic acid metabolism (ko00592)
Defense response to fungus, incompatible interaction-0009817	BMK_Unigene_113327	3145	181.584	2710	157.759	1952	112.696	387	24.2604	357	26.2911	703	29.9007	8.8404e-23	2.47787	up	--	--	Biological Process: response to salt stress (GO:0009651);; Biological Process: defense response to bacterium, incompatible interaction (GO:0009816);; Biological Process: defense response to fungus, incompatible interaction (GO:0009817);; Cellular Component: cytoplasmic membrane-bounded vesicle (GO:0016023);;	--	--	--	Thaumatin family	Zeamatin (Precursor) GN=Zlp OS=Zea mays (Maize) PE=1 SV=2	R	General function prediction only	PREDICTED: alpha-amylase/trypsin inhibitor-like [Brachypodium distachyon]	biological process: response to stimulus (GO:0050896);; biological process: immune system process (GO:0002376);; biological process: multi-organism process (GO:0051704);; cellular component: cell (GO:0005623);; cellular component: organelle (GO:0043226);; cellular component: cell part (GO:0044464)	--
	BMK_Unigene_065026	347	546.638	139	220.832	60	124.807	14	36.6005	12	11.4282	13	27.6429	3.61961e-10	3.132	up	--	--	Biological Process: response to salt stress (GO:0009651);; Biological Process: defense response to fungus, incompatible interaction (GO:0009817);; Cellular Component: cytoplasmic membrane-bounded vesicle (GO:0016023);;	--	--	--	--	Thaumatin-like protein (Precursor) GN=tlp OS=Actinidia deliciosa (Kiwi) PE=1 SV=2	--	--	hypothetical protein TRIUR3_03511 [Triticum urartu]	biological process: response to stimulus (GO:0050896);; biological process: immune system process (GO:0002376);; biological process: multi-organism process (GO:0051704);; cellular component: cell (GO:0005623);; cellular component: organelle (GO:0043226);; cellular component: cell part (GO:0044464)	--
	BMK_Unigene_099690	119055	7274.2	34173	2145.32	18333	1147.2	6976	464.666	1818	141.786	10616	473.461	0.0336939	1.84277	up	--	--	Biological Process: response to salt stress (GO:0009651);; Biological Process: defense response to fungus, incompatible interaction (GO:0009817);; Cellular Component: cytoplasmic membrane-bounded vesicle (GO:0016023);;	--	--	--	Thaumatin family	Thaumatin-like protein (Precursor) GN=tlp OS=Actinidia deliciosa (Kiwi) PE=1 SV=2	R	General function prediction only	Barperm1 [Hordeum vulgare subsp. vulgare]	biological process: response to stimulus (GO:0050896);; biological process: immune system process (GO:0002376);; biological process: multi-organism process (GO:0051704);; cellular component: cell (GO:0005623);; cellular component: organelle (GO:0043226);; cellular component: cell part (GO:0044464)	--
	BMK_Unigene_006961	2463	202.852	1191	104.383	908	82.6006	584	54.2578	615	53.7835	1065	59.4951	0.0198294	1.09332	up	--	--	Cellular Component: cell wall (GO:0005618);; Cellular Component: vacuole (GO:0005773);; Cellular Component: plasma membrane (GO:0005886);; Biological Process: carbohydrate metabolic process (GO:0005975);; Biological Process: response to cold (GO:0009409);; Biological Process: response to bacterium (GO:0009617);; Biological Process: response to salt stress (GO:0009651);; Biological Process: defens…	--	--	--	Glycosyl hydrolases family 17	Putative glucan endo-1,3-beta-glucosidase GVI (Precursor; Fragment) OS=Hordeum vulgare (Barley) PE=3 SV=1	R	General function prediction only	predicted protein [Hordeum vulgare subsp. vulgare]	cellular component: cell (GO:0005623);; cellular component: cell part (GO:0044464);; cellular component: organelle (GO:0043226);; cellular component: membrane (GO:0016020);; biological process: metabolic process (GO:0008152);; biological process: response to stimulus (GO:0050896);; biological process: multi-organism process (GO:0051704);; biological process: immune system process (GO:0002376);; m…	--
	BMK_Unigene_096135	1906	422.041	1028	221.005	640	168.966	488	109.517	349	103.495	655	114.227	0.002248	1.31312	up	--	--	Cellular Component: cell wall (GO:0005618);; Cellular Component: vacuole (GO:0005773);; Cellular Component: plasma membrane (GO:0005886);; Biological Process: carbohydrate metabolic process (GO:0005975);; Biological Process: response to cold (GO:0009409);; Biological Process: response to bacterium (GO:0009617);; Biological Process: response to salt stress (GO:0009651);; Biological Process: defens…	--	--	--	Glycosyl hydrolases family 17	Putative glucan endo-1,3-beta-glucosidase GVI (Precursor; Fragment) OS=Hordeum vulgare (Barley) PE=3 SV=1	R	General function prediction only	predicted protein [Hordeum vulgare subsp. vulgare]	cellular component: cell (GO:0005623);; cellular component: cell part (GO:0044464);; cellular component: organelle (GO:0043226);; cellular component: membrane (GO:0016020);; biological process: metabolic process (GO:0008152);; biological process: response to stimulus (GO:0050896);; biological process: multi-organism process (GO:0051704);; biological process: immune system process (GO:0002376);; m…	--
Defense response to bacterium-0042742	BMK_Unigene_112802	332	4.50592	483	6.61359	570	7.74052	898	13.2412	1043	18.0672	1305	13.0558	0.00021073	-1.09701	down	--	--	Biological Process: immune response-regulating signaling pathway (GO:0002764);; Molecular Function: protein serine/threonine kinase activity (GO:0004674);; Molecular Function: ATP binding (GO:0005524);; Cellular Component: plasma membrane (GO:0005886);; Biological Process: protein phosphorylation (GO:0006468);; Molecular Function: zinc ion binding (GO:0008270);; Cellular Component: chloroplast (G…	--	--	--	Protein tyrosine kinase;; Protein kinase domain;; Leucine Rich repeats (2 copies);; Leucine Rich Repeat;; Leucine rich repeat;; Leucine Rich repeats (2 copies);; Leucine rich repeat;; Leucine Rich Repeat;; Leucine Rich repeat;; Leucine rich repeat N-terminal domain	Probable LRR receptor-like serine/threonine-protein kinase At3g47570 (Precursor) GN=At3g47570 OS=Arabidopsis thaliana (Mouse-ear cress) PE=2 SV=1	--	--	Putative LRR receptor-like serine/threonine-protein kinase [Aegilops tauschii]	biological process: cellular process (GO:0009987);; biological process: signaling (GO:0023052);; biological process: single-organism process (GO:0044699);; biological process: response to stimulus (GO:0050896);; biological process: biological regulation (GO:0065007);; molecular function: catalytic activity (GO:0003824);; biological process: metabolic process (GO:0008152);; molecular function: bin…	--
	BMK_Unigene_091577	879	52.6676	786	47.514	639	38.3094	343	22.3283	325	24.8542	446	19.6986	0.0001748	1.1115	up	[RTKL]	--	Molecular Function: protein serine/threonine kinase activity (GO:0004674);; Molecular Function: ATP binding (GO:0005524);; Cellular Component: nucleus (GO:0005634);; Cellular Component: cytoplasm (GO:0005737);; Biological Process: protein phosphorylation (GO:0006468);; Biological Process: response to salt stress (GO:0009651);; Biological Process: abscisic acid-activated signaling pathway (GO:0009…	K14498|6.32909e-142|bdi:100831909|serine/threonine-protein kinase SAPK7; K14498 serine/threonine-protein kinase SRK2 [EC:2.7.11.1] (A)	[T]	Signal transduction mechanisms	Protein kinase domain;; Protein tyrosine kinase	Serine/threonine-protein kinase SAPK7 OS=Oryza sativa subsp. japonica (Rice) PE=2 SV=2	T	Signal transduction mechanisms	Serine/threonine-protein kinase SAPK7 [Aegilops tauschii]	molecular function: catalytic activity (GO:0003824);; biological process: metabolic process (GO:0008152);; biological process: cellular process (GO:0009987);; molecular function: binding (GO:0005488);; cellular component: cell (GO:0005623);; cellular component: organelle (GO:0043226);; cellular component: cell part (GO:0044464);; biological process: response to stimulus (GO:0050896);; biological …	Plant hormone signal transduction (ko04075)
	BMK_Unigene_076277	41	5.6107	28	4.06926	33	3.44952	8	2.22775	9	3.27856	11	3.00637	0.045525	1.51363	up	[RTKL]	--	Biological Process: MAPK cascade (GO:0000165);; Biological Process: respiratory burst involved in defense response (GO:0002679);; Molecular Function: protein serine/threonine kinase activity (GO:0004674);; Molecular Function: ATP binding (GO:0005524);; Cellular Component: mitochondrion (GO:0005739);; Biological Process: protein phosphorylation (GO:0006468);; Biological Process: protein targeting …	--	--	--	Protein kinase domain;; Protein tyrosine kinase;; Leucine Rich repeats (2 copies);; Leucine Rich Repeat;; Leucine rich repeat;; Leucine Rich repeat;; Leucine rich repeat	Probable LRR receptor-like serine/threonine-protein kinase At1g74360 (Precursor) GN=At1g74360 OS=Arabidopsis thaliana (Mouse-ear cress) PE=2 SV=1	T	Signal transduction mechanisms	predicted protein [Hordeum vulgare subsp. vulgare]	biological process: metabolic process (GO:0008152);; biological process: cellular process (GO:0009987);; biological process: signaling (GO:0023052);; biological process: single-organism process (GO:0044699);; biological process: response to stimulus (GO:0050896);; biological process: biological regulation (GO:0065007);; biological process: immune system process (GO:0002376);; molecular function: …	--
	BMK_Unigene_080498	28	1.83103	101	6.66351	63	4.12219	129	9.16503	237	19.7809	212	10.2193	0.0117845	-1.36443	down	[KAD]	--	Cellular Component: condensed chromosome (GO:0000793);; Molecular Function: DNA binding (GO:0003677);; Molecular Function: chromatin binding (GO:0003682);; Molecular Function: sequence-specific DNA binding transcription factor activity (GO:0003700);; Cellular Component: nucleolus (GO:0005730);; Biological Process: asymmetric cell division (GO:0008356);; Biological Process: response to virus (GO:0…	K09422|7.70649e-78|obr:102712493|protein rough sheath 2 homolog; K09422 myb proto-oncogene protein, plant (A)	[K]	Transcription	Myb-like DNA-binding domain;; Myb-like DNA-binding domain	Protein rough sheath 2 GN=RS2 OS=Zea mays (Maize) PE=1 SV=1	K	Transcription	Protein rough sheath 2 [Triticum urartu]	cellular component: cell (GO:0005623);; cellular component: organelle (GO:0043226);; cellular component: cell part (GO:0044464);; molecular function: binding (GO:0005488);; molecular function: nucleic acid binding transcription factor activity (GO:0001071);; biological process: biological regulation (GO:0065007);; cellular component: membrane-enclosed lumen (GO:0031974);; cellular component: orga…	--
Respiratory burst involved in defense response-0002679	BMK_Unigene_076277	41	5.6107	28	4.06926	33	3.44952	8	2.22775	9	3.27856	11	3.00637	0.045525	1.51363	up	[RTKL]	--	Biological Process: MAPK cascade (GO:0000165);; Biological Process: respiratory burst involved in defense response (GO:0002679);; Molecular Function: protein serine/threonine kinase activity (GO:0004674);; Molecular Function: ATP binding (GO:0005524);; Cellular Component: mitochondrion (GO:0005739);; Biological Process: protein phosphorylation (GO:0006468);; Biological Process: protein targeting …	--	--	--	Protein kinase domain;; Protein tyrosine kinase;; Leucine Rich repeats (2 copies);; Leucine Rich Repeat;; Leucine rich repeat;; Leucine Rich repeat;; Leucine rich repeat	Probable LRR receptor-like serine/threonine-protein kinase At1g74360 (Precursor) GN=At1g74360 OS=Arabidopsis thaliana (Mouse-ear cress) PE=2 SV=1	T	Signal transduction mechanisms	predicted protein [Hordeum vulgare subsp. vulgare]	biological process: metabolic process (GO:0008152);; biological process: cellular process (GO:0009987);; biological process: signaling (GO:0023052);; biological process: single-organism process (GO:0044699);; biological process: response to stimulus (GO:0050896);; biological process: biological regulation (GO:0065007);; biological process: immune system process (GO:0002376);; molecular function: …	--
Response to chitin-0010200	BMK_Unigene_109327	105	1.90675	102	1.86874	154	2.79818	221	4.36018	340	7.88035	268	3.58745	0.0231848	-1.06939	down	--	--	Cellular Component: nucleus (GO:0005634);; Biological Process: response to chitin (GO:0010200);;	--	[R]	General function prediction only	JmjC domain, hydroxylase;; jmjN domain;; C5HC2 zinc finger	Lysine-specific demethylase JMJ706 GN=OSJNBa0035H01.2 OS=Oryza sativa subsp. japonica (Rice) PE=2 SV=1	R	General function prediction only	PREDICTED: lysine-specific demethylase JMJ706 [Brachypodium distachyon]	cellular component: cell (GO:0005623);; cellular component: organelle (GO:0043226);; cellular component: cell part (GO:0044464);; biological process: response to stimulus (GO:0050896)	--
	BMK_Unigene_076277	41	5.6107	28	4.06926	33	3.44952	8	2.22775	9	3.27856	11	3.00637	0.045525	1.51363	up	[RTKL]	--	Biological Process: MAPK cascade (GO:0000165);; Biological Process: respiratory burst involved in defense response (GO:0002679);; Molecular Function: protein serine/threonine kinase activity (GO:0004674);; Molecular Function: ATP binding (GO:0005524);; Cellular Component: mitochondrion (GO:0005739);; Biological Process: protein phosphorylation (GO:0006468);; Biological Process: protein targeting …	--	--	--	Protein kinase domain;; Protein tyrosine kinase;; Leucine Rich repeats (2 copies);; Leucine Rich Repeat;; Leucine rich repeat;; Leucine Rich repeat;; Leucine rich repeat	Probable LRR receptor-like serine/threonine-protein kinase At1g74360 (Precursor) GN=At1g74360 OS=Arabidopsis thaliana (Mouse-ear cress) PE=2 SV=1	T	Signal transduction mechanisms	predicted protein [Hordeum vulgare subsp. vulgare]	biological process: metabolic process (GO:0008152);; biological process: cellular process (GO:0009987);; biological process: signaling (GO:0023052);; biological process: single-organism process (GO:0044699);; biological process: response to stimulus (GO:0050896);; biological process: biological regulation (GO:0065007);; biological process: immune system process (GO:0002376);; molecular function: …	--
Defense response signaling pathway, resistance gene-independent-0010204	BMK_Unigene_112802	332	4.50592	483	6.61359	570	7.74052	898	13.2412	1043	18.0672	1305	13.0558	0.00021073	-1.09701	down	--	--	Biological Process: immune response-regulating signaling pathway (GO:0002764);; Molecular Function: protein serine/threonine kinase activity (GO:0004674);; Molecular Function: ATP binding (GO:0005524);; Cellular Component: plasma membrane (GO:0005886);; Biological Process: protein phosphorylation (GO:0006468);; Molecular Function: zinc ion binding (GO:0008270);; Cellular Component: chloroplast (G…	--	--	--	Protein tyrosine kinase;; Protein kinase domain;; Leucine Rich repeats (2 copies);; Leucine Rich Repeat;; Leucine rich repeat;; Leucine Rich repeats (2 copies);; Leucine rich repeat;; Leucine Rich Repeat;; Leucine Rich repeat;; Leucine rich repeat N-terminal domain	Probable LRR receptor-like serine/threonine-protein kinase At3g47570 (Precursor) GN=At3g47570 OS=Arabidopsis thaliana (Mouse-ear cress) PE=2 SV=1	--	--	Putative LRR receptor-like serine/threonine-protein kinase [Aegilops tauschii]	biological process: cellular process (GO:0009987);; biological process: signaling (GO:0023052);; biological process: single-organism process (GO:0044699);; biological process: response to stimulus (GO:0050896);; biological process: biological regulation (GO:0065007);; molecular function: catalytic activity (GO:0003824);; biological process: metabolic process (GO:0008152);; molecular function: bin…	--
Negative regulation of defense response-0031348	BMK_Unigene_076277	41	5.6107	28	4.06926	33	3.44952	8	2.22775	9	3.27856	11	3.00637	0.045525	1.51363	up	[RTKL]	--	Biological Process: MAPK cascade (GO:0000165);; Biological Process: respiratory burst involved in defense response (GO:0002679);; Molecular Function: protein serine/threonine kinase activity (GO:0004674);; Molecular Function: ATP binding (GO:0005524);; Cellular Component: mitochondrion (GO:0005739);; Biological Process: protein phosphorylation (GO:0006468);; Biological Process: protein targeting …	--	--	--	Protein kinase domain;; Protein tyrosine kinase;; Leucine Rich repeats (2 copies);; Leucine Rich Repeat;; Leucine rich repeat;; Leucine Rich repeat;; Leucine rich repeat	Probable LRR receptor-like serine/threonine-protein kinase At1g74360 (Precursor) GN=At1g74360 OS=Arabidopsis thaliana (Mouse-ear cress) PE=2 SV=1	T	Signal transduction mechanisms	predicted protein [Hordeum vulgare subsp. vulgare]	biological process: metabolic process (GO:0008152);; biological process: cellular process (GO:0009987);; biological process: signaling (GO:0023052);; biological process: single-organism process (GO:0044699);; biological process: response to stimulus (GO:0050896);; biological process: biological regulation (GO:0065007);; biological process: immune system process (GO:0002376);; molecular function: …	--
Regulation of plant-type hypersensitive response-0010363	BMK_Unigene_076715	385	101.563	299	84.0518	248	86.8632	123	31.9026	126	41.3465	146	31.3759	0.000741885	1.24967	up	[P]	Inorganic ion transport and metabolism	Biological Process: response to reactive oxygen species (GO:0000302);; Biological Process: polyamine catabolic process (GO:0006598);; Biological Process: protein targeting to membrane (GO:0006612);; Biological Process: calcium ion transport (GO:0006816);; Biological Process: high-affinity iron ion transmembrane transport (GO:0006827);; Biological Process: cellular copper ion homeostasis (GO:00068…	K07213|1.65048e-36|bdi:100843688|copper transport protein CCH-like; K07213 copper chaperone (A)	[P]	Inorganic ion transport and metabolism	Heavy-metal-associated domain	Copper transport protein CCH GN=CCH OS=Arabidopsis thaliana (Mouse-ear cress) PE=1 SV=1	P	Inorganic ion transport and metabolism	PREDICTED: copper transport protein CCH-like [Brachypodium distachyon]	biological process: response to stimulus (GO:0050896);; biological process: metabolic process (GO:0008152);; biological process: cellular process (GO:0009987);; biological process: single-organism process (GO:0044699);; biological process: localization (GO:0051179);; biological process: cellular component organization or biogenesis (GO:0071840);; biological process: biological regulation (GO:0065…	--
	BMK_Unigene_076277	41	5.6107	28	4.06926	33	3.44952	8	2.22775	9	3.27856	11	3.00637	0.045525	1.51363	up	[RTKL]	--	Biological Process: MAPK cascade (GO:0000165);; Biological Process: respiratory burst involved in defense response (GO:0002679);; Molecular Function: protein serine/threonine kinase activity (GO:0004674);; Molecular Function: ATP binding (GO:0005524);; Cellular Component: mitochondrion (GO:0005739);; Biological Process: protein phosphorylation (GO:0006468);; Biological Process: protein targeting …	--	--	--	Protein kinase domain;; Protein tyrosine kinase;; Leucine Rich repeats (2 copies);; Leucine Rich Repeat;; Leucine rich repeat;; Leucine Rich repeat;; Leucine rich repeat	Probable LRR receptor-like serine/threonine-protein kinase At1g74360 (Precursor) GN=At1g74360 OS=Arabidopsis thaliana (Mouse-ear cress) PE=2 SV=1	T	Signal transduction mechanisms	predicted protein [Hordeum vulgare subsp. vulgare]	biological process: metabolic process (GO:0008152);; biological process: cellular process (GO:0009987);; biological process: signaling (GO:0023052);; biological process: single-organism process (GO:0044699);; biological process: response to stimulus (GO:0050896);; biological process: biological regulation (GO:0065007);; biological process: immune system process (GO:0002376);; molecular function: …	--
Regulation of innate immune response-0045088	BMK_Unigene_080498	28	1.83103	101	6.66351	63	4.12219	129	9.16503	237	19.7809	212	10.2193	0.0117845	-1.36443	down	[KAD]	--	Cellular Component: condensed chromosome (GO:0000793);; Molecular Function: DNA binding (GO:0003677);; Molecular Function: chromatin binding (GO:0003682);; Molecular Function: sequence-specific DNA binding transcription factor activity (GO:0003700);; Cellular Component: nucleolus (GO:0005730);; Biological Process: asymmetric cell division (GO:0008356);; Biological Process: response to virus (GO:0…	K09422|7.70649e-78|obr:102712493|protein rough sheath 2 homolog; K09422 myb proto-oncogene protein, plant (A)	[K]	Transcription	Myb-like DNA-binding domain;; Myb-like DNA-binding domain	Protein rough sheath 2 GN=RS2 OS=Zea mays (Maize) PE=1 SV=1	K	Transcription	Protein rough sheath 2 [Triticum urartu]	cellular component: cell (GO:0005623);; cellular component: organelle (GO:0043226);; cellular component: cell part (GO:0044464);; molecular function: binding (GO:0005488);; molecular function: nucleic acid binding transcription factor activity (GO:0001071);; biological process: biological regulation (GO:0065007);; cellular component: membrane-enclosed lumen (GO:0031974);; cellular component: orga…	--
Response to fungus-0009620	BMK_Unigene_009459	2288	81.9699	1230	44.4972	971	34.6765	204	7.85221	345	15.5243	376	9.7716	1.24695e-09	2.18499	up	[R]	General function prediction only	Molecular Function: iron ion binding (GO:0005506);; Molecular Function: copper ion binding (GO:0005507);; Cellular Component: cell wall (GO:0005618);; Cellular Component: plasma membrane (GO:0005886);; Biological Process: response to fungus (GO:0009620);; Biological Process: response to salt stress (GO:0009651);; Biological Process: ethylene biosynthetic process (GO:0009693);; Biological Process:…	K05933|4.79231e-95|obr:102702913|1-aminocyclopropane-1-carboxylate oxidase-like; K05933 aminocyclopropanecarboxylate oxidase [EC:1.14.17.4] (A)	[QR]	--	2OG-Fe(II) oxygenase superfamily	Probable 1-aminocyclopropane-1-carboxylate oxidase GN=ACO OS=Dianthus caryophyllus (Carnation) PE=2 SV=1	Q	Secondary metabolites biosynthesis, transport and catabolism	PREDICTED: 1-aminocyclopropane-1-carboxylate oxidase-like [Oryza brachyantha]	molecular function: binding (GO:0005488);; cellular component: cell (GO:0005623);; cellular component: cell part (GO:0044464);; cellular component: membrane (GO:0016020);; biological process: response to stimulus (GO:0050896);; biological process: multi-organism process (GO:0051704);; biological process: metabolic process (GO:0008152);; biological process: cellular process (GO:0009987);; molecula…	Cysteine and methionine metabolism (ko00270)
	BMK_Unigene_089079	11	1.10211	10	1.01083	18	1.80449	35	3.80984	61	7.80051	50	3.69273	0.0392589	-1.47341	down	--	--	Biological Process: response to water deprivation (GO:0009414);; Biological Process: response to fungus (GO:0009620);; Biological Process: jasmonic acid biosynthetic process (GO:0009695);; Biological Process: response to ethylene (GO:0009723);; Biological Process: response to auxin (GO:0009733);; Biological Process: abscisic acid-activated signaling pathway (GO:0009738);; Biological Process: hype…	K13464|1.3673e-42|bdi:100821983|protein TIFY 9; K13464 jasmonate ZIM domain-containing protein (A)	--	--	tify domain;; Divergent CCT motif	Protein TIFY 9 GN=T31B5.40 OS=Arabidopsis thaliana (Mouse-ear cress) PE=1 SV=1	S	Function unknown	PREDICTED: protein TIFY 9 [Brachypodium distachyon]	biological process: response to stimulus (GO:0050896);; biological process: multi-organism process (GO:0051704);; biological process: metabolic process (GO:0008152);; biological process: cellular process (GO:0009987);; biological process: single-organism process (GO:0044699);; biological process: signaling (GO:0023052);; biological process: biological regulation (GO:0065007);; molecular function:…	Plant hormone signal transduction (ko04075)
Response to jasmonic acid-0009753	BMK_Unigene_101170	2150	33.9008	1644	26.1527	754	11.8958	715	12.2485	523	10.5253	961	11.1697	0.0111758	1.11764	up	[E]	Amino acid transport and metabolism	Molecular Function: ornithine-oxo-acid transaminase activity (GO:0004587);; Cellular Component: mitochondrial matrix (GO:0005759);; Biological Process: ornithine catabolic process (GO:0006593);; Biological Process: fatty acid beta-oxidation (GO:0006635);; Biological Process: response to oxidative stress (GO:0006979);; Biological Process: peroxisome organization (GO:0007031);; Molecular Function: …	K00819|0|bdi:100840888|ornithine aminotransferase, mitochondrial; K00819 ornithine--oxo-acid transaminase [EC:2.6.1.13] (A)	[E]	Amino acid transport and metabolism	Aminotransferase class-III;; Aminotransferase class I and II	Ornithine aminotransferase, mitochondrial (Precursor) GN=OSJNBa0038E17.15 OS=Oryza sativa subsp. japonica (Rice) PE=2 SV=1	E	Amino acid transport and metabolism	PREDICTED: ornithine aminotransferase, mitochondrial isoform X1 [Brachypodium distachyon]	molecular function: catalytic activity (GO:0003824);; biological process: metabolic process (GO:0008152);; cellular component: cell (GO:0005623);; cellular component: membrane-enclosed lumen (GO:0031974);; cellular component: organelle (GO:0043226);; cellular component: organelle part (GO:0044422);; cellular component: cell part (GO:0044464);; biological process: cellular process (GO:0009987);; b…	Arginine and proline metabolism (ko00330)
	BMK_Unigene_107556	166	3.64591	279	6.18224	164	3.60405	94	2.24301	65	1.8221	100	1.61899	0.00224589	1.2334	up	--	--	Molecular Function: phosphatidylinositol-4,5-bisphosphate 5-phosphatase activity (GO:0004439);; Cellular Component: mitochondrion (GO:0005739);; Biological Process: response to auxin (GO:0009733);; Biological Process: response to abscisic acid (GO:0009737);; Biological Process: response to jasmonic acid (GO:0009753);; Molecular Function: phosphatidylinositol-3,4,5-trisphosphate 5-phosphatase acti…	--	[U]	Intracellular trafficking, secretion, and vesicular transport	Endonuclease/Exonuclease/phosphatase family	Type I inositol 1,4,5-trisphosphate 5-phosphatase 11 GN=At1g47510 OS=Arabidopsis thaliana (Mouse-ear cress) PE=2 SV=1	U	Intracellular trafficking, secretion, and vesicular transport	PREDICTED: type I inositol 1,4,5-trisphosphate 5-phosphatase 11 isoform X1 [Brachypodium distachyon]	molecular function: catalytic activity (GO:0003824);; biological process: metabolic process (GO:0008152);; biological process: cellular process (GO:0009987);; cellular component: cell (GO:0005623);; cellular component: organelle (GO:0043226);; cellular component: cell part (GO:0044464);; biological process: response to stimulus (GO:0050896);; biological process: single-organism process (GO:004469…	--
	BMK_Unigene_080498	28	1.83103	101	6.66351	63	4.12219	129	9.16503	237	19.7809	212	10.2193	0.0117845	-1.36443	down	[KAD]	--	Cellular Component: condensed chromosome (GO:0000793);; Molecular Function: DNA binding (GO:0003677);; Molecular Function: chromatin binding (GO:0003682);; Molecular Function: sequence-specific DNA binding transcription factor activity (GO:0003700);; Cellular Component: nucleolus (GO:0005730);; Biological Process: asymmetric cell division (GO:0008356);; Biological Process: response to virus (GO:0…	K09422|7.70649e-78|obr:102712493|protein rough sheath 2 homolog; K09422 myb proto-oncogene protein, plant (A)	[K]	Transcription	Myb-like DNA-binding domain;; Myb-like DNA-binding domain	Protein rough sheath 2 GN=RS2 OS=Zea mays (Maize) PE=1 SV=1	K	Transcription	Protein rough sheath 2 [Triticum urartu]	cellular component: cell (GO:0005623);; cellular component: organelle (GO:0043226);; cellular component: cell part (GO:0044464);; molecular function: binding (GO:0005488);; molecular function: nucleic acid binding transcription factor activity (GO:0001071);; biological process: biological regulation (GO:0065007);; cellular component: membrane-enclosed lumen (GO:0031974);; cellular component: orga…	--
Systemic acquired resistance, SA mediated signaling pathway-0009862	BMK_Unigene_076277	41	5.6107	28	4.06926	33	3.44952	8	2.22775	9	3.27856	11	3.00637	0.045525	1.51363	up	[RTKL]	--	Biological Process: MAPK cascade (GO:0000165);; Biological Process: respiratory burst involved in defense response (GO:0002679);; Molecular Function: protein serine/threonine kinase activity (GO:0004674);; Molecular Function: ATP binding (GO:0005524);; Cellular Component: mitochondrion (GO:0005739);; Biological Process: protein phosphorylation (GO:0006468);; Biological Process: protein targeting …	--	--	--	Protein kinase domain;; Protein tyrosine kinase;; Leucine Rich repeats (2 copies);; Leucine Rich Repeat;; Leucine rich repeat;; Leucine Rich repeat;; Leucine rich repeat	Probable LRR receptor-like serine/threonine-protein kinase At1g74360 (Precursor) GN=At1g74360 OS=Arabidopsis thaliana (Mouse-ear cress) PE=2 SV=1	T	Signal transduction mechanisms	predicted protein [Hordeum vulgare subsp. vulgare]	biological process: metabolic process (GO:0008152);; biological process: cellular process (GO:0009987);; biological process: signaling (GO:0023052);; biological process: single-organism process (GO:0044699);; biological process: response to stimulus (GO:0050896);; biological process: biological regulation (GO:0065007);; biological process: immune system process (GO:0002376);; molecular function: …	--
Jasmonic acid mediated signaling pathway-0009867	BMK_Unigene_076277	41	5.6107	28	4.06926	33	3.44952	8	2.22775	9	3.27856	11	3.00637	0.045525	1.51363	up	[RTKL]	--	Biological Process: MAPK cascade (GO:0000165);; Biological Process: respiratory burst involved in defense response (GO:0002679);; Molecular Function: protein serine/threonine kinase activity (GO:0004674);; Molecular Function: ATP binding (GO:0005524);; Cellular Component: mitochondrion (GO:0005739);; Biological Process: protein phosphorylation (GO:0006468);; Biological Process: protein targeting …	--	--	--	Protein kinase domain;; Protein tyrosine kinase;; Leucine Rich repeats (2 copies);; Leucine Rich Repeat;; Leucine rich repeat;; Leucine Rich repeat;; Leucine rich repeat	Probable LRR receptor-like serine/threonine-protein kinase At1g74360 (Precursor) GN=At1g74360 OS=Arabidopsis thaliana (Mouse-ear cress) PE=2 SV=1	T	Signal transduction mechanisms	predicted protein [Hordeum vulgare subsp. vulgare]	biological process: metabolic process (GO:0008152);; biological process: cellular process (GO:0009987);; biological process: signaling (GO:0023052);; biological process: single-organism process (GO:0044699);; biological process: response to stimulus (GO:0050896);; biological process: biological regulation (GO:0065007);; biological process: immune system process (GO:0002376);; molecular function: …	--
Jasmonate acid and ethylene-dependent systemic resistance-0009871	BMK_Unigene_068700	219	32.3272	124	18.4667	218	32.1981	442	70.8846	801	150.91	608	66.1566	0.000146239	-1.52952	down	--	--	Biological Process: polysaccharide catabolic process (GO:0000272);; Molecular Function: chitinase activity (GO:0004568);; Cellular Component: vacuole (GO:0005773);; Cellular Component: plasma membrane (GO:0005886);; Biological Process: chitin catabolic process (GO:0006032);; Molecular Function: chitin binding (GO:0008061);; Biological Process: jasmonic acid and ethylene-dependent systemic resista…	K01183|6.40926e-29|obr:102708623|chitinase 2-like; K01183 chitinase [EC:3.2.1.14] (A)	[R]	General function prediction only	Chitinase class I	Chitinase 9 (Precursor) OS=Oryza sativa subsp. japonica (Rice) PE=2 SV=1	G	Carbohydrate transport and metabolism	26 kDa endochitinase 1 [Triticum urartu]	biological process: metabolic process (GO:0008152);; molecular function: catalytic activity (GO:0003824);; cellular component: cell (GO:0005623);; cellular component: organelle (GO:0043226);; cellular component: cell part (GO:0044464);; cellular component: membrane (GO:0016020);; molecular function: binding (GO:0005488);; biological process: immune system process (GO:0002376);; biological process…	Amino sugar and nucleotide sugar metabolism (ko00520)
Defense response to fungus-0050832	BMK_Unigene_068700	219	32.3272	124	18.4667	218	32.1981	442	70.8846	801	150.91	608	66.1566	0.000146239	-1.52952	down	--	--	Biological Process: polysaccharide catabolic process (GO:0000272);; Molecular Function: chitinase activity (GO:0004568);; Cellular Component: vacuole (GO:0005773);; Cellular Component: plasma membrane (GO:0005886);; Biological Process: chitin catabolic process (GO:0006032);; Molecular Function: chitin binding (GO:0008061);; Biological Process: jasmonic acid and ethylene-dependent systemic resista…	K01183|6.40926e-29|obr:102708623|chitinase 2-like; K01183 chitinase [EC:3.2.1.14] (A)	[R]	General function prediction only	Chitinase class I	Chitinase 9 (Precursor) OS=Oryza sativa subsp. japonica (Rice) PE=2 SV=1	G	Carbohydrate transport and metabolism	26 kDa endochitinase 1 [Triticum urartu]	biological process: metabolic process (GO:0008152);; molecular function: catalytic activity (GO:0003824);; cellular component: cell (GO:0005623);; cellular component: organelle (GO:0043226);; cellular component: cell part (GO:0044464);; cellular component: membrane (GO:0016020);; molecular function: binding (GO:0005488);; biological process: immune system process (GO:0002376);; biological process…	Amino sugar and nucleotide sugar metabolism (ko00520)
	BMK_Unigene_079671	4858	285.18	2370	140.363	2850	167.4	1119	71.367	754	56.4928	1619	70.0574	7.01901e-07	1.60523	up	--	--	Cellular Component: plasma membrane (GO:0005886);; Biological Process: response to desiccation (GO:0009269);; Biological Process: response to wounding (GO:0009611);; Biological Process: response to high light intensity (GO:0009644);; Biological Process: defense response to fungus (GO:0050832);;	--	--	--	Late embryogenesis abundant protein	Late embryogenesis abundant protein Lea14-A GN=LEA14-A OS=Gossypium hirsutum (Upland cotton) PE=2 SV=1	S	Function unknown	Late embryogenesis abundant protein Lea14-A [Triticum urartu]	cellular component: cell (GO:0005623);; cellular component: membrane (GO:0016020);; cellular component: cell part (GO:0044464);; biological process: response to stimulus (GO:0050896);; biological process: multi-organism process (GO:0051704)	--
	BMK_Unigene_076277	41	5.6107	28	4.06926	33	3.44952	8	2.22775	9	3.27856	11	3.00637	0.045525	1.51363	up	[RTKL]	--	Biological Process: MAPK cascade (GO:0000165);; Biological Process: respiratory burst involved in defense response (GO:0002679);; Molecular Function: protein serine/threonine kinase activity (GO:0004674);; Molecular Function: ATP binding (GO:0005524);; Cellular Component: mitochondrion (GO:0005739);; Biological Process: protein phosphorylation (GO:0006468);; Biological Process: protein targeting …	--	--	--	Protein kinase domain;; Protein tyrosine kinase;; Leucine Rich repeats (2 copies);; Leucine Rich Repeat;; Leucine rich repeat;; Leucine Rich repeat;; Leucine rich repeat	Probable LRR receptor-like serine/threonine-protein kinase At1g74360 (Precursor) GN=At1g74360 OS=Arabidopsis thaliana (Mouse-ear cress) PE=2 SV=1	T	Signal transduction mechanisms	predicted protein [Hordeum vulgare subsp. vulgare]	biological process: metabolic process (GO:0008152);; biological process: cellular process (GO:0009987);; biological process: signaling (GO:0023052);; biological process: single-organism process (GO:0044699);; biological process: response to stimulus (GO:0050896);; biological process: biological regulation (GO:0065007);; biological process: immune system process (GO:0002376);; molecular function: …	--
	BMK_Unigene_080498	28	1.83103	101	6.66351	63	4.12219	129	9.16503	237	19.7809	212	10.2193	0.0117845	-1.36443	down	[KAD]	--	Cellular Component: condensed chromosome (GO:0000793);; Molecular Function: DNA binding (GO:0003677);; Molecular Function: chromatin binding (GO:0003682);; Molecular Function: sequence-specific DNA binding transcription factor activity (GO:0003700);; Cellular Component: nucleolus (GO:0005730);; Biological Process: asymmetric cell division (GO:0008356);; Biological Process: response to virus (GO:0…	K09422|7.70649e-78|obr:102712493|protein rough sheath 2 homolog; K09422 myb proto-oncogene protein, plant (A)	[K]	Transcription	Myb-like DNA-binding domain;; Myb-like DNA-binding domain	Protein rough sheath 2 GN=RS2 OS=Zea mays (Maize) PE=1 SV=1	K	Transcription	Protein rough sheath 2 [Triticum urartu]	cellular component: cell (GO:0005623);; cellular component: organelle (GO:0043226);; cellular component: cell part (GO:0044464);; molecular function: binding (GO:0005488);; molecular function: nucleic acid binding transcription factor activity (GO:0001071);; biological process: biological regulation (GO:0065007);; cellular component: membrane-enclosed lumen (GO:0031974);; cellular component: orga…	--
Jasmonic acid biosynthesis process-0009695	BMK_Unigene_089079	11	1.10211	10	1.01083	18	1.80449	35	3.80984	61	7.80051	50	3.69273	0.0392589	-1.47341	down	--	--	Biological Process: response to water deprivation (GO:0009414);; Biological Process: response to fungus (GO:0009620);; Biological Process: jasmonic acid biosynthetic process (GO:0009695);; Biological Process: response to ethylene (GO:0009723);; Biological Process: response to auxin (GO:0009733);; Biological Process: abscisic acid-activated signaling pathway (GO:0009738);; Biological Process: hype…	K13464|1.3673e-42|bdi:100821983|protein TIFY 9; K13464 jasmonate ZIM domain-containing protein (A)	--	--	tify domain;; Divergent CCT motif	Protein TIFY 9 GN=T31B5.40 OS=Arabidopsis thaliana (Mouse-ear cress) PE=1 SV=1	S	Function unknown	PREDICTED: protein TIFY 9 [Brachypodium distachyon]	biological process: response to stimulus (GO:0050896);; biological process: multi-organism process (GO:0051704);; biological process: metabolic process (GO:0008152);; biological process: cellular process (GO:0009987);; biological process: single-organism process (GO:0044699);; biological process: signaling (GO:0023052);; biological process: biological regulation (GO:0065007);; molecular function:…	Plant hormone signal transduction (ko04075)
Phenylalanine ammonia-lyase activity-0045548	BMK_Unigene_047807	14	1.88787	14	1.90466	14	1.88896	78	11.4273	139	23.9232	159	15.8047	1.24695e-09	-2.63437	down	--	--	Cellular Component: cytoplasm (GO:0005737);; Biological Process: L-phenylalanine catabolic process (GO:0006559);; Biological Process: cinnamic acid biosynthetic process (GO:0009800);; Molecular Function: phenylalanine ammonia-lyase activity (GO:0045548);;	K10775|2.51602e-35|bdi:100845653|phenylalanine ammonia-lyase; K10775 phenylalanine ammonia-lyase [EC:4.3.1.24] (A)	[Q]	Secondary metabolites biosynthesis, transport and catabolism	--	Phenylalanine ammonia-lyase GN=ZB8 OS=Oryza sativa subsp. indica (Rice) PE=3 SV=1	Q	Secondary metabolites biosynthesis, transport and catabolism	Phenylalanine ammonia-lyase [Aegilops tauschii]	cellular component: cell (GO:0005623);; cellular component: cell part (GO:0044464);; biological process: metabolic process (GO:0008152);; biological process: cellular process (GO:0009987);; biological process: single-organism process (GO:0044699);; molecular function: catalytic activity (GO:0003824)	Phenylalanine metabolism (ko00360);; Phenylpropanoid biosynthesis (ko00940)
	BMK_Unigene_053407	29	4.66581	60	9.73922	54	8.69306	105	18.3537	302	62.015	138	16.3664	0.0022562	-1.67371	down	--	--	Cellular Component: cytoplasm (GO:0005737);; Biological Process: L-phenylalanine catabolic process (GO:0006559);; Biological Process: cinnamic acid biosynthetic process (GO:0009800);; Molecular Function: phenylalanine ammonia-lyase activity (GO:0045548);;	K10775|1.38325e-72|osa:4336415|Os04g0518400; K10775 phenylalanine ammonia-lyase [EC:4.3.1.24] (A)	[Q]	Secondary metabolites biosynthesis, transport and catabolism	--	Phenylalanine ammonia-lyase GN=PAL OS=Triticum aestivum (Wheat) PE=3 SV=1	E	Amino acid transport and metabolism	phenylalanine ammonia-lyase [Triticum aestivum]	cellular component: cell (GO:0005623);; cellular component: cell part (GO:0044464);; biological process: metabolic process (GO:0008152);; biological process: cellular process (GO:0009987);; biological process: single-organism process (GO:0044699);; molecular function: catalytic activity (GO:0003824)	Phenylalanine metabolism (ko00360);; Phenylpropanoid biosynthesis (ko00940)
Sequence-specific DNA binding transcription factor activity-0003700	BMK_Unigene_096019	450	25.7212	298	17.1846	293	16.757	145	9.00437	156	11.3806	236	9.94345	0.0097936	1.02696	up	--	--	Molecular Function: sequence-specific DNA binding transcription factor activity (GO:0003700);; Biological Process: regulation of transcription, DNA-templated (GO:0006355);; Molecular Function: sequence-specific DNA binding (GO:0043565);;	--	--	--	WRKY DNA -binding domain	Probable WRKY transcription factor 41 GN=WRKY41 OS=Arabidopsis thaliana (Mouse-ear cress) PE=2 SV=2	R	General function prediction only	PREDICTED: probable WRKY transcription factor 54 [Brachypodium distachyon]	molecular function: nucleic acid binding transcription factor activity (GO:0001071);; biological process: biological regulation (GO:0065007);; molecular function: binding (GO:0005488)	--
	BMK_Unigene_107383	21	4.09168	31	6.45965	14	5.97994	84	7.27518	36	5.54871	121	7.24705	0.0239103	-1.40864	down	--	--	Molecular Function: DNA binding (GO:0003677);; Molecular Function: sequence-specific DNA binding transcription factor activity (GO:0003700);; Cellular Component: mitochondrion (GO:0005739);; Biological Process: regulation of transcription, DNA-templated (GO:0006355);; Molecular Function: protein dimerization activity (GO:0046983);;	--	--	--	N-terminal C2 in EEIG1 and EHBP1 proteins	--	S	Function unknown	PREDICTED: golgin subfamily A member 4 [Brachypodium distachyon]	molecular function: binding (GO:0005488);; molecular function: nucleic acid binding transcription factor activity (GO:0001071);; biological process: biological regulation (GO:0065007);; cellular component: cell (GO:0005623);; cellular component: organelle (GO:0043226);; cellular component: cell part (GO:0044464)	--
	BMK_Unigene_112667	187	7.14812	149	5.7462	105	4.01596	50	2.07648	25	1.2197	77	2.16964	0.000578977	1.55007	up	--	--	Molecular Function: DNA binding (GO:0003677);; Molecular Function: sequence-specific DNA binding transcription factor activity (GO:0003700);; Cellular Component: nucleus (GO:0005634);; Biological Process: regulation of transcription, DNA-templated (GO:0006355);;	K09287|2.28307e-79|sita:101782792|AP2/ERF and B3 domain-containing protein Os05g0549800-like; K09287 RAV-like factor (A)	--	--	B3 DNA binding domain	AP2/ERF and B3 domain-containing protein Os01g0693400 OS=Oryza sativa subsp. japonica (Rice) PE=2 SV=1	--	--	PREDICTED: AP2/ERF and B3 domain-containing protein Os05g0549800-like [Setaria italica]	molecular function: binding (GO:0005488);; molecular function: nucleic acid binding transcription factor activity (GO:0001071);; biological process: biological regulation (GO:0065007);; cellular component: cell (GO:0005623);; cellular component: organelle (GO:0043226);; cellular component: cell part (GO:0044464)	--
	BMK_Unigene_086590	47	4.74025	45	4.57889	45	4.54115	7	0.767022	4	0.514902	28	2.08165	0.0231848	1.6088	up	--	--	Molecular Function: sequence-specific DNA binding transcription factor activity (GO:0003700);; Biological Process: regulation of transcription, DNA-templated (GO:0006355);; Molecular Function: sequence-specific DNA binding (GO:0043565);;	K18835|1.89812e-29|bdi:100836604|probable WRKY transcription factor 2; K18835 WRKY transcription factor 2 (A)	--	--	--	--	K	Transcription	predicted protein [Hordeum vulgare subsp. vulgare]	molecular function: nucleic acid binding transcription factor activity (GO:0001071);; biological process: biological regulation (GO:0065007);; molecular function: binding (GO:0005488)	Plant-pathogen interaction (ko04626)
	BMK_Unigene_102423	146	5.39113	92	3.42736	73	2.69712	15	0.601762	14	0.659806	33	0.898229	4.67805e-06	2.1568	up	--	--	Molecular Function: sequence-specific DNA binding transcription factor activity (GO:0003700);; Biological Process: regulation of transcription, DNA-templated (GO:0006355);; Biological Process: regulation of circadian rhythm (GO:0042752);;	--	[BT]	--	Cupin-like domain;; Cupin superfamily protein;; JmjC domain, hydroxylase	Putative lysine-specific demethylase JMJD5 GN=MOE17.12 OS=Arabidopsis thaliana (Mouse-ear cress) PE=2 SV=1	T	Signal transduction mechanisms	predicted protein [Hordeum vulgare subsp. vulgare]	molecular function: nucleic acid binding transcription factor activity (GO:0001071);; biological process: biological regulation (GO:0065007)	--
	BMK_Unigene_093385	56	2.84521	44	2.2554	74	3.76191	17	0.938387	18	1.16724	18	0.674132	0.0136003	1.49738	up	--	--	Molecular Function: DNA binding (GO:0003677);; Molecular Function: sequence-specific DNA binding transcription factor activity (GO:0003700);; Biological Process: regulation of transcription, DNA-templated (GO:0006355);; Biological Process: multicellular organismal development (GO:0007275);;	--	--	--	No apical meristem (NAM) protein	NAC domain-containing protein 100 GN=NAC100 OS=Arabidopsis thaliana (Mouse-ear cress) PE=2 SV=1	S	Function unknown	PREDICTED: NAC domain-containing protein 100-like [Brachypodium distachyon]	molecular function: binding (GO:0005488);; molecular function: nucleic acid binding transcription factor activity (GO:0001071);; biological process: biological regulation (GO:0065007);; biological process: multicellular organismal process (GO:0032501);; biological process: developmental process (GO:0032502);; biological process: single-organism process (GO:0044699)	--
	BMK_Unigene_113781	60	7.64986	36	4.63073	19	2.42385	2	0.277038	0	0	5	0.469914	3.0748e-05	2.69919	up	[K]	Transcription	Molecular Function: sequence-specific DNA binding transcription factor activity (GO:0003700);; Cellular Component: nucleus (GO:0005634);; Biological Process: regulation of transcription, DNA-templated (GO:0006355);; Biological Process: response to heat (GO:0009408);; Molecular Function: sequence-specific DNA binding (GO:0043565);;	K09419|7.23117e-47|obr:102716356|heat stress transcription factor C-1a-like; K09419 heat shock transcription factor, other eukaryote (A)	[K]	Transcription	HSF-type DNA-binding	Heat stress transcription factor C-1a OS=Oryza sativa subsp. japonica (Rice) PE=2 SV=2	K	Transcription	PREDICTED: heat stress transcription factor C-1a-like [Oryza brachyantha]	molecular function: nucleic acid binding transcription factor activity (GO:0001071);; biological process: biological regulation (GO:0065007);; cellular component: cell (GO:0005623);; cellular component: organelle (GO:0043226);; cellular component: cell part (GO:0044464);; biological process: response to stimulus (GO:0050896);; molecular function: binding (GO:0005488)	--
	BMK_Unigene_101924	22	1.33796	43	2.63836	29	1.76469	139	9.18421	41	3.18248	166	7.44175	0.0105975	-1.45711	down	--	--	Molecular Function: sequence-specific DNA binding transcription factor activity (GO:0003700);; Cellular Component: nucleus (GO:0005634);; Biological Process: regulation of transcription, DNA-templated (GO:0006355);; Molecular Function: sequence-specific DNA binding (GO:0043565);;	--	--	--	DDT domain;; HB1, ASXL, restriction endonuclease HTH domain	--	R	General function prediction only	Os05g0562400 [Oryza sativa Japonica Group]	molecular function: nucleic acid binding transcription factor activity (GO:0001071);; biological process: biological regulation (GO:0065007);; cellular component: cell (GO:0005623);; cellular component: organelle (GO:0043226);; cellular component: cell part (GO:0044464);; molecular function: binding (GO:0005488)	--
	BMK_Unigene_013241	0	4.60947	0	7.0658	1	9.40301	14	16.3437	13	17.4215	15	17.9899	0.0198294	-1.95532	down	--	--	Molecular Function: sequence-specific DNA binding transcription factor activity (GO:0003700);; Cellular Component: nucleus (GO:0005634);; Biological Process: regulation of transcription, DNA-templated (GO:0006355);; Cellular Component: plastid (GO:0009536);; Molecular Function: metal ion binding (GO:0046872);;	--	--	--	--	Zinc finger protein 2 GN=ZFP2 OS=Arabidopsis thaliana (Mouse-ear cress) PE=2 SV=1	R	General function prediction only	PREDICTED: uncharacterized protein LOC100838938 [Brachypodium distachyon]	molecular function: nucleic acid binding transcription factor activity (GO:0001071);; biological process: biological regulation (GO:0065007);; cellular component: cell (GO:0005623);; cellular component: organelle (GO:0043226);; cellular component: cell part (GO:0044464);; molecular function: binding (GO:0005488)	--
	BMK_Unigene_102708	16878	247.817	14003	207.432	8522	125.199	3625	57.8581	2309	43.2709	5709	61.7898	5.22979e-10	1.83932	up	[S]	Function unknown	Molecular Function: DNA binding (GO:0003677);; Molecular Function: sequence-specific DNA binding transcription factor activity (GO:0003700);; Biological Process: DNA-templated transcription, initiation (GO:0006352);; Biological Process: regulation of transcription, DNA-templated (GO:0006355);; Cellular Component: integral component of membrane (GO:0016021);; Molecular Function: sigma factor activ…	K17710|0|bdi:100843166|pentatricopeptide repeat-containing protein At5g14770, mitochondrial; K17710 pentatricopeptide repeat domain-containing protein 1 (A)	--	--	PPR repeat family;; PPR repeat;; PPR repeat;; Pentatricopeptide repeat domain;; Tetratricopeptide repeat;; Uncharacterised protein family (UPF0121);; VIT family	Vacuolar iron transporter 1.2 OS=Oryza sativa subsp. japonica (Rice) PE=3 SV=2	R	General function prediction only	predicted protein [Hordeum vulgare subsp. vulgare]	molecular function: binding (GO:0005488);; molecular function: nucleic acid binding transcription factor activity (GO:0001071);; biological process: biological regulation (GO:0065007);; biological process: metabolic process (GO:0008152);; biological process: cellular process (GO:0009987);; cellular component: membrane (GO:0016020);; cellular component: membrane part (GO:0044425);; molecular funct…	--
	BMK_Unigene_067212	13	13.5196	35	12.8453	25	13.8776	67	29.3765	86	55.2843	69	28.6072	0.0415051	-1.32896	down	--	--	Molecular Function: sequence-specific DNA binding transcription factor activity (GO:0003700);; Biological Process: regulation of transcription, DNA-templated (GO:0006355);; Molecular Function: zinc ion binding (GO:0008270);; Molecular Function: sequence-specific DNA binding (GO:0043565);;	K17894|9.39592e-29|sita:101775857|GATA transcription factor 8-like; K17894 GATA-binding protein 2 (A)	--	--	--	--	K	Transcription	PREDICTED: GATA transcription factor 8-like isoform X1 [Setaria italica]	molecular function: nucleic acid binding transcription factor activity (GO:0001071);; biological process: biological regulation (GO:0065007);; molecular function: binding (GO:0005488)	--
	BMK_Unigene_111713	155	14.0905	128	11.7395	84	7.64053	46	4.54317	57	6.61349	54	3.61855	0.0355892	1.16396	up	--	--	Molecular Function: sequence-specific DNA binding transcription factor activity (GO:0003700);; Biological Process: regulation of transcription, DNA-templated (GO:0006355);; Cellular Component: plastid (GO:0009536);; Molecular Function: sequence-specific DNA binding (GO:0043565);;	--	--	--	WRKY DNA -binding domain	Probable WRKY transcription factor 75 GN=WRKY75 OS=Arabidopsis thaliana (Mouse-ear cress) PE=2 SV=1	--	--	WRKY transcription factor 12, partial [Hordeum vulgare subsp. vulgare]	molecular function: nucleic acid binding transcription factor activity (GO:0001071);; biological process: biological regulation (GO:0065007);; cellular component: cell (GO:0005623);; cellular component: organelle (GO:0043226);; cellular component: cell part (GO:0044464);; molecular function: binding (GO:0005488)	--
	BMK_Unigene_073633	1944	123.798	1572	100.998	982	62.5718	595	41.2354	606	49.2551	811	38.0701	0.000472168	1.20744	up	--	--	Molecular Function: DNA binding (GO:0003677);; Molecular Function: sequence-specific DNA binding transcription factor activity (GO:0003700);; Cellular Component: nucleus (GO:0005634);; Biological Process: regulation of transcription, DNA-templated (GO:0006355);;	K09338|7.96336e-76|bdi:100841656|homeobox-leucine zipper protein HOX5-like (A)	[K]	Transcription	Homeobox associated leucine zipper;; Homeobox domain	Homeobox-leucine zipper protein HOX5 OS=Oryza sativa subsp. japonica (Rice) PE=1 SV=1	K	Transcription	PREDICTED: homeobox-leucine zipper protein HOX5-like [Brachypodium distachyon]	molecular function: binding (GO:0005488);; molecular function: nucleic acid binding transcription factor activity (GO:0001071);; biological process: biological regulation (GO:0065007);; cellular component: cell (GO:0005623);; cellular component: organelle (GO:0043226);; cellular component: cell part (GO:0044464)	--
	BMK_Unigene_080498	28	1.83103	101	6.66351	63	4.12219	129	9.16503	237	19.7809	212	10.2193	0.0117845	-1.36443	down	[KAD]	--	Cellular Component: condensed chromosome (GO:0000793);; Molecular Function: DNA binding (GO:0003677);; Molecular Function: chromatin binding (GO:0003682);; Molecular Function: sequence-specific DNA binding transcription factor activity (GO:0003700);; Cellular Component: nucleolus (GO:0005730);; Biological Process: asymmetric cell division (GO:0008356);; Biological Process: response to virus (GO:0…	K09422|7.70649e-78|obr:102712493|protein rough sheath 2 homolog; K09422 myb proto-oncogene protein, plant (A)	[K]	Transcription	Myb-like DNA-binding domain;; Myb-like DNA-binding domain	Protein rough sheath 2 GN=RS2 OS=Zea mays (Maize) PE=1 SV=1	K	Transcription	Protein rough sheath 2 [Triticum urartu]	cellular component: cell (GO:0005623);; cellular component: organelle (GO:0043226);; cellular component: cell part (GO:0044464);; molecular function: binding (GO:0005488);; molecular function: nucleic acid binding transcription factor activity (GO:0001071);; biological process: biological regulation (GO:0065007);; cellular component: membrane-enclosed lumen (GO:0031974);; cellular component: orga…	--
	BMK_Unigene_087580	144	11.0158	273	21.0698	327	25.0294	466	38.7299	524	51.1618	890	50.1868	0.00122478	-1.1466	down	--	--	Molecular Function: sequence-specific DNA binding transcription factor activity (GO:0003700);; Cellular Component: CCAAT-binding factor complex (GO:0016602);; Molecular Function: sequence-specific DNA binding (GO:0043565);; Biological Process: positive regulation of transcription, DNA-templated (GO:0045893);; Molecular Function: protein heterodimerization activity (GO:0046982);;	--	[K]	Transcription	Histone-like transcription factor (CBF/NF-Y) and archaeal histone;; Core histone H2A/H2B/H3/H4	Nuclear transcription factor Y subunit C-4 GN=NFYC4 OS=Arabidopsis thaliana (Mouse-ear cress) PE=2 SV=1	K	Transcription	Os03g0251350 [Oryza sativa Japonica Group]	molecular function: nucleic acid binding transcription factor activity (GO:0001071);; biological process: biological regulation (GO:0065007);; cellular component: cell (GO:0005623);; cellular component: macromolecular complex (GO:0032991);; cellular component: organelle (GO:0043226);; cellular component: organelle part (GO:0044422);; cellular component: cell part (GO:0044464);; molecular function…	--
	BMK_Unigene_097687	757	35.6607	626	29.7518	569	26.8199	245	12.5391	259	15.5724	423	14.6886	9.22389e-05	1.1625	up	--	--	Molecular Function: sequence-specific DNA binding transcription factor activity (GO:0003700);; Cellular Component: nucleus (GO:0005634);; Biological Process: regulation of transcription, DNA-templated (GO:0006355);; Molecular Function: sequence-specific DNA binding (GO:0043565);;	--	--	--	bZIP transcription factor;; Basic region leucine zipper	Basic leucine zipper 9 GN=F6A4.10 OS=Arabidopsis thaliana (Mouse-ear cress) PE=1 SV=1	K	Transcription	PREDICTED: transcription factor RF2a-like [Brachypodium distachyon]	molecular function: nucleic acid binding transcription factor activity (GO:0001071);; biological process: biological regulation (GO:0065007);; cellular component: cell (GO:0005623);; cellular component: organelle (GO:0043226);; cellular component: cell part (GO:0044464);; molecular function: binding (GO:0005488)	--
	BMK_Unigene_084171	559	121.195	289	66.3659	272	59.9017	185	46.5608	122	39.3232	295	46.7672	0.0431082	1.00605	up	--	--	Molecular Function: DNA binding (GO:0003677);; Molecular Function: sequence-specific DNA binding transcription factor activity (GO:0003700);; Cellular Component: nucleus (GO:0005634);; Biological Process: regulation of transcription, DNA-templated (GO:0006355);;	--	--	--	AP2 domain	Ethylene-responsive transcription factor ERF008 GN=ERF008 OS=Arabidopsis thaliana (Mouse-ear cress) PE=2 SV=1	K	Transcription	PREDICTED: ethylene-responsive transcription factor RAP2-1-like [Brachypodium distachyon]	molecular function: binding (GO:0005488);; molecular function: nucleic acid binding transcription factor activity (GO:0001071);; biological process: biological regulation (GO:0065007);; cellular component: cell (GO:0005623);; cellular component: organelle (GO:0043226);; cellular component: cell part (GO:0044464)	--
Response to stimulus-0050896	BMK_Unigene_105453	0	0.761792	7	5.89233	11	18.4206	31	20.1393	60	67.0883	55	21.3386	0.00197489	-2.10562	down	--	--	Molecular Function: iron ion binding (GO:0005506);; Molecular Function: linoleate 13S-lipoxygenase activity (GO:0016165);; Biological Process: oxylipin biosynthetic process (GO:0031408);; Biological Process: response to stimulus (GO:0050896);; Biological Process: oxidation-reduction process (GO:0055114);;	K15718|1.9722e-15|sita:101779081|probable linoleate 9S-lipoxygenase 4-like; K15718 linoleate 9S-lipoxygenase [EC:1.13.11.58] (A)	--	--	Lipoxygenase	Linoleate 9S-lipoxygenase-4 GN=LOX1.5 OS=Glycine max (Soybean) PE=1 SV=1	S	Function unknown	Seed lipoxygenase-3 [Aegilops tauschii]	molecular function: binding (GO:0005488);; molecular function: catalytic activity (GO:0003824);; biological process: metabolic process (GO:0008152);; biological process: single-organism process (GO:0044699);; biological process: cellular process (GO:0009987);; biological process: response to stimulus (GO:0050896)	Linoleic acid metabolism (ko00591)
	BMK_Unigene_110232	94	12.1117	56	7.27966	122	15.7285	24	3.35967	36	5.92028	36	3.41922	0.0171843	1.36628	up	--	--	Molecular Function: transferase activity, transferring phosphorus-containing groups (GO:0016772);; Biological Process: single-organism cellular process (GO:0044763);; Biological Process: regulation of cellular process (GO:0050794);; Biological Process: response to stimulus (GO:0050896);;	--	--	--	--	Putative receptor protein kinase CRINKLY4 (Precursor) GN=CR4 OS=Zea mays (Maize) PE=2 SV=1	T	Signal transduction mechanisms	Protein kinase domain containing protein, expressed [Oryza sativa Japonica Group]	molecular function: catalytic activity (GO:0003824);; biological process: metabolic process (GO:0008152);; biological process: cellular process (GO:0009987);; biological process: single-organism process (GO:0044699);; biological process: biological regulation (GO:0065007);; biological process: response to stimulus (GO:0050896)	--
	BMK_Unigene_007566	470	55.6012	306	39.7166	330	39.8943	152	20.5623	149	23.6193	183	15.6873	0.000762081	1.21829	up	--	--	Biological Process: regulation of cellular process (GO:0050794);; Biological Process: response to stimulus (GO:0050896);;	--	--	--	--	NAC domain-containing protein 48 OS=Oryza sativa subsp. japonica (Rice) PE=2 SV=1	S	Function unknown	hypothetical protein SORBIDRAFT_09g020750 [Sorghum bicolor]	biological process: biological regulation (GO:0065007);; biological process: response to stimulus (GO:0050896)	--
Defense response-0006952	BMK_Unigene_113322	1736	119.838	2427	169.028	1433	98.9785	881	66.0735	646	56.9165	1287	65.4892	0.000153977	1.08931	up	--	--	Biological Process: defense response (GO:0006952);; Biological Process: response to biotic stimulus (GO:0009607);;	--	--	--	Pathogenesis-related protein Bet v I family	Pathogenesis-related protein 1 GN=PR1 OS=Asparagus officinalis (Garden asparagus) PE=2 SV=1	S	Function unknown	pathogenesis-related protein [Triticum aestivum]	biological process: response to stimulus (GO:0050896)	--
	BMK_Unigene_103526	444	14.8069	224	7.50134	176	5.84987	110	4.21158	64	2.91993	165	4.07544	0.00396714	1.3658	up	--	--	Biological Process: defense response (GO:0006952);; Molecular Function: hydrolase activity (GO:0016787);; Biological Process: biological regulation (GO:0065007);;	--	--	--	Ribosome inactivating protein	Protein synthesis inhibitor II GN=RIP30A OS=Hordeum vulgare (Barley) PE=1 SV=1	R	General function prediction only	PREDICTED: protein synthesis inhibitor I-like [Brachypodium distachyon]	biological process: response to stimulus (GO:0050896);; molecular function: catalytic activity (GO:0003824);; biological process: metabolic process (GO:0008152);; biological process: biological regulation (GO:0065007)	--
	BMK_Unigene_111306	960	42.9817	697	35.9866	409	22.6121	187	12.65	224	12.7147	312	14.912	3.88531e-05	1.52672	up	--	--	Biological Process: transcription, DNA-templated (GO:0006351);; Biological Process: defense response (GO:0006952);; Biological Process: regulation of cellular process (GO:0050794);; Biological Process: response to other organism (GO:0051707);;	K14431|8.90838e-176|sita:101781674|transcription factor TGA4-like; K14431 transcription factor TGA (A)	--	--	Seed dormancy control;; bZIP transcription factor;; Basic region leucine zipper	Transcription factor TGA4 GN=T31P16_20 OS=Arabidopsis thaliana (Mouse-ear cress) PE=1 SV=2	K	Transcription	PREDICTED: transcription factor TGA4-like isoform X1 [Setaria italica]	biological process: metabolic process (GO:0008152);; biological process: cellular process (GO:0009987);; biological process: response to stimulus (GO:0050896);; biological process: biological regulation (GO:0065007);; biological process: multi-organism process (GO:0051704)	Plant hormone signal transduction (ko04075)
	BMK_Unigene_094311	910	239.748	611	147.743	417	113.182	319	85.1815	277	81.0477	408	84.7809	0.0182898	1.01157	up	--	--	Molecular Function: cysteine-type endopeptidase inhibitor activity (GO:0004869);; Cellular Component: extracellular region (GO:0005576);; Biological Process: defense response (GO:0006952);; Biological Process: response to abiotic stimulus (GO:0009628);; Biological Process: negative regulation of peptidase activity (GO:0010466);; Molecular Function: cobalt ion binding (GO:0050897);;	--	--	--	Cystatin domain	Cysteine proteinase inhibitor 12 (Precursor) OS=Oryza sativa subsp. japonica (Rice) PE=2 SV=1	R	General function prediction only	cystatin Hv-CPI4 [Hordeum vulgare subsp. vulgare]	molecular function: enzyme regulator activity (GO:0030234);; biological process: biological regulation (GO:0065007);; cellular component: extracellular region (GO:0005576);; biological process: response to stimulus (GO:0050896);; molecular function: binding (GO:0005488)	--
	BMK_Unigene_027953	14	0.657983	7	0.331916	18	0.846464	0	0	0	0	0	0	0.0100637	2.07372	up	[O]	Posttranslational modification, protein turnover, chaperones	Molecular Function: ATP binding (GO:0005524);; Cellular Component: cell wall (GO:0005618);; Cellular Component: nucleolus (GO:0005730);; Cellular Component: mitochondrion (GO:0005739);; Cellular Component: cytosol (GO:0005829);; Cellular Component: plasma membrane (GO:0005886);; Biological Process: protein folding (GO:0006457);; Biological Process: defense response (GO:0006952);; Biological Proce…	K04079|8.64289e-92|brp:103851857|heat shock protein 90-2-like; K04079 molecular chaperone HtpG (A)	[O]	Posttranslational modification, protein turnover, chaperones	Hsp90 protein	Heat shock protein 90-4 GN=MDA7.4 OS=Arabidopsis thaliana (Mouse-ear cress) PE=2 SV=1	O	Posttranslational modification, protein turnover, chaperones	PREDICTED: heat shock protein 90-3-like [Camelina sativa]	molecular function: binding (GO:0005488);; cellular component: cell (GO:0005623);; cellular component: cell part (GO:0044464);; cellular component: membrane-enclosed lumen (GO:0031974);; cellular component: organelle (GO:0043226);; cellular component: organelle part (GO:0044422);; cellular component: membrane (GO:0016020);; biological process: metabolic process (GO:0008152);; biological process: …	Protein processing in endoplasmic reticulum (ko04141);; Plant-pathogen interaction (ko04626)
	BMK_Unigene_046873	584	50.1649	362	31.3719	478	41.0833	143	13.3453	140	15.3489	184	11.6507	2.02916e-07	1.62056	up	--	--	Cellular Component: plasma membrane (GO:0005886);; Biological Process: defense response (GO:0006952);; Cellular Component: plant-type cell wall (GO:0009505);; Cellular Component: cytoplasmic membrane-bounded vesicle (GO:0016023);;	--	--	--	Gamma-thionin family	Defensin-like protein (Precursor) OS=Nelumbo nucifera (Sacred lotus) PE=3 SV=1	R	General function prediction only	Defensin-like protein 1 [Triticum urartu]	cellular component: cell (GO:0005623);; cellular component: membrane (GO:0016020);; cellular component: cell part (GO:0044464);; biological process: response to stimulus (GO:0050896);; cellular component: organelle (GO:0043226)	--
	BMK_Unigene_050332	390	39.6881	448	48.3083	140	15.0216	95	15.4138	58	8.89778	151	16.5435	0.000166885	1.6703	up	--	--	Molecular Function: calmodulin binding (GO:0005516);; Biological Process: defense response (GO:0006952);; Biological Process: response to biotic stimulus (GO:0009607);; Cellular Component: integral component of membrane (GO:0016021);;	K08472|0|bdi:100846941|MLO-like protein 1; K08472 mlo protein (A)	--	--	Mlo family;; Mlo family	MLO-like protein 1 GN=T10P11.12 OS=Arabidopsis thaliana (Mouse-ear cress) PE=1 SV=1	S	Function unknown	PREDICTED: MLO-like protein 1 [Brachypodium distachyon]	molecular function: binding (GO:0005488);; biological process: response to stimulus (GO:0050896);; cellular component: membrane (GO:0016020);; cellular component: membrane part (GO:0044425)	--
	BMK_Unigene_070791	52	0.959482	44	0.819088	22	0.406168	120	2.40559	61	1.43656	199	2.70665	0.0275316	-1.27727	down	--	--	Biological Process: defense response (GO:0006952);; Molecular Function: ADP binding (GO:0043531);;	--	[T]	Signal transduction mechanisms	NB-ARC domain;; AAA domain	Disease resistance RPP13-like protein 4 GN=RPP13L4 OS=Arabidopsis thaliana (Mouse-ear cress) PE=2 SV=2	T	Signal transduction mechanisms	PREDICTED: putative disease resistance RPP13-like protein 3 [Brachypodium distachyon]	biological process: response to stimulus (GO:0050896);; molecular function: binding (GO:0005488)	--
	BMK_Unigene_108464	6	0.162177	28	0.763555	19	0.513856	135	3.96441	27	0.931457	199	3.96495	0.000696445	-2.01734	down	--	--	Molecular Function: DNA binding (GO:0003677);; Molecular Function: ATP binding (GO:0005524);; Cellular Component: nucleus (GO:0005634);; Biological Process: apoptotic process (GO:0006915);; Biological Process: defense response (GO:0006952);; Molecular Function: ADP binding (GO:0043531);;	K04371|0|bdi:100833110|mitogen-activated protein kinase 4-like; K04371 mitogen-activated protein kinase 1/3 [EC:2.7.11.24] (A)	[T]	Signal transduction mechanisms	NB-ARC domain	Disease resistance RPP13-like protein 4 GN=RPP13L4 OS=Arabidopsis thaliana (Mouse-ear cress) PE=2 SV=2	R	General function prediction only	PREDICTED: uncharacterized protein LOC100833110 isoform X1 [Brachypodium distachyon]	molecular function: binding (GO:0005488);; cellular component: cell (GO:0005623);; cellular component: organelle (GO:0043226);; cellular component: cell part (GO:0044464);; biological process: cellular process (GO:0009987);; biological process: single-organism process (GO:0044699);; biological process: response to stimulus (GO:0050896)	--
	BMK_Unigene_010063	10	0.398796	16	0.643747	24	0.957661	93	4.0294	40	2.03597	144	4.23311	0.000281342	-1.91428	down	--	--	Molecular Function: ATP binding (GO:0005524);; Biological Process: apoptotic process (GO:0006915);; Biological Process: defense response (GO:0006952);;	--	[T]	Signal transduction mechanisms	NB-ARC domain;; AAA ATPase domain;; AAA domain;; NACHT domain;; NB-ARC domain	Putative disease resistance protein RGA3 GN=RGA3 OS=Solanum bulbocastanum (Wild potato) PE=2 SV=2	T	Signal transduction mechanisms	PREDICTED: putative disease resistance protein RGA3 [Brachypodium distachyon]	molecular function: binding (GO:0005488);; biological process: cellular process (GO:0009987);; biological process: single-organism process (GO:0044699);; biological process: response to stimulus (GO:0050896)	--
	BMK_Unigene_114112	3	0.333545	18	2.01906	9	1.00121	81	9.78419	14	1.98666	94	7.70384	0.0137209	-1.79407	down	--	--	Biological Process: defense response (GO:0006952);; Molecular Function: ADP binding (GO:0043531);;	--	[T]	Signal transduction mechanisms	NB-ARC domain;; AAA domain	Putative disease resistance protein RGA3 GN=RGA3 OS=Solanum bulbocastanum (Wild potato) PE=2 SV=2	T	Signal transduction mechanisms	Putative disease resistance protein RGA3 [Aegilops tauschii]	biological process: response to stimulus (GO:0050896);; molecular function: binding (GO:0005488)	--
	BMK_Unigene_107200	33	0.924006	48	1.35596	97	2.71758	169	5.14108	172	6.14682	219	4.52013	0.00187018	-1.41973	down	--	--	Molecular Function: magnesium ion binding (GO:0000287);; Cellular Component: mitochondrion (GO:0005739);; Biological Process: defense response (GO:0006952);; Cellular Component: chloroplast stroma (GO:0009570);; Biological Process: gibberellin biosynthetic process (GO:0009686);; Molecular Function: ent-kaurene synthase activity (GO:0009899);;	K15793|0|bdi:100833760|ent-kaurene synthase-like 2; K15793 acyclic sesquiterpene synthase [EC:4.2.3.49 4.2.3.47 3.1.7.6] (A)	--	--	Terpene synthase family, metal binding domain;; Terpene synthase, N-terminal domain	Ent-kaurene synthase-like 2 GN=OSJNBa0070C17.9 OS=Oryza sativa subsp. japonica (Rice) PE=2 SV=2	R	General function prediction only	PREDICTED: LOW QUALITY PROTEIN: ent-kaurene synthase-like 2 [Brachypodium distachyon]	molecular function: binding (GO:0005488);; cellular component: cell (GO:0005623);; cellular component: organelle (GO:0043226);; cellular component: cell part (GO:0044464);; biological process: response to stimulus (GO:0050896);; cellular component: organelle part (GO:0044422);; biological process: metabolic process (GO:0008152);; biological process: cellular process (GO:0009987);; biological proc…	Terpenoid backbone biosynthesis (ko00900);; Sesquiterpenoid and triterpenoid biosynthesis (ko00909)
	BMK_Unigene_004874	1037	72.2097	630	38.564	727	45.5218	338	26.1083	392	35.0388	466	26.1412	0.00467014	1.04517	up	--	--	Biological Process: polysaccharide catabolic process (GO:0000272);; Molecular Function: chitinase activity (GO:0004568);; Cellular Component: plasma membrane (GO:0005886);; Biological Process: chitin catabolic process (GO:0006032);; Biological Process: defense response (GO:0006952);; Molecular Function: chitin binding (GO:0008061);; Cellular Component: plant-type cell wall (GO:0009505);; Biologic…	K01183|3.11193e-124|bdi:100842264|chitinase 6-like; K01183 chitinase [EC:3.2.1.14] (A)	[R]	General function prediction only	Chitinase class I;; Chitin recognition protein;; Chitinase class I	Chitinase 6 (Precursor) OS=Oryza sativa subsp. japonica (Rice) PE=2 SV=1	G	Carbohydrate transport and metabolism	predicted protein [Hordeum vulgare subsp. vulgare]	biological process: metabolic process (GO:0008152);; molecular function: catalytic activity (GO:0003824);; cellular component: cell (GO:0005623);; cellular component: membrane (GO:0016020);; cellular component: cell part (GO:0044464);; biological process: response to stimulus (GO:0050896);; molecular function: binding (GO:0005488);; biological process: reproductive process (GO:0022414);; biologic…	Amino sugar and nucleotide sugar metabolism (ko00520)
Lipid metabolic process-0006629	BMK_Unigene_097026	4069	144.581	6537	230.713	5031	190.06	13489	514.552	11052	512.11	20896	531.629	9.84187e-10	-1.35981	down	--	--	Biological Process: lipid metabolic process (GO:0006629);; Cellular Component: cytoplasmic membrane-bounded vesicle (GO:0016023);; Molecular Function: hydrolase activity, acting on ester bonds (GO:0016788);;	--	--	--	GDSL-like Lipase/Acylhydrolase;; GDSL-like Lipase/Acylhydrolase	GDSL esterase/lipase At5g03810 (Precursor) GN=At5g03810 OS=Arabidopsis thaliana (Mouse-ear cress) PE=3 SV=1	R	General function prediction only	PREDICTED: GDSL esterase/lipase At4g28780-like [Brachypodium distachyon]	biological process: metabolic process (GO:0008152);; biological process: single-organism process (GO:0044699);; cellular component: cell (GO:0005623);; cellular component: organelle (GO:0043226);; cellular component: cell part (GO:0044464);; molecular function: catalytic activity (GO:0003824)	--
	BMK_Unigene_089050	1	0.0440698	12	0.53354	20	0.881904	40	1.91517	102	5.73724	61	1.98161	0.00453075	-1.94289	down	--	--	Biological Process: lipid metabolic process (GO:0006629);; Cellular Component: cytoplasmic membrane-bounded vesicle (GO:0016023);; Molecular Function: hydrolase activity, acting on ester bonds (GO:0016788);; Cellular Component: apoplast (GO:0048046);;	--	--	--	GDSL-like Lipase/Acylhydrolase	GDSL esterase/lipase APG (Precursor) GN=APG OS=Arabidopsis thaliana (Mouse-ear cress) PE=1 SV=1	R	General function prediction only	PREDICTED: GDSL esterase/lipase APG [Brachypodium distachyon]	biological process: metabolic process (GO:0008152);; biological process: single-organism process (GO:0044699);; cellular component: cell (GO:0005623);; cellular component: organelle (GO:0043226);; cellular component: cell part (GO:0044464);; molecular function: catalytic activity (GO:0003824);; cellular component: extracellular region (GO:0005576)	--
	BMK_Unigene_089771	179	7.25259	164	6.70391	132	5.35135	19	0.836373	17	0.879124	25	0.746665	5.97761e-14	2.76711	up	--	--	Molecular Function: catalytic activity (GO:0003824);; Biological Process: lipid metabolic process (GO:0006629);;	--	--	--	Alpha/beta hydrolase family;; Alpha/beta hydrolase family;; alpha/beta hydrolase fold	Salicylic acid-binding protein 2 GN=SABP2 OS=Nicotiana tabacum (Common tobacco) PE=1 SV=1	R	General function prediction only	PREDICTED: salicylic acid-binding protein 2-like [Brachypodium distachyon]	molecular function: catalytic activity (GO:0003824);; biological process: metabolic process (GO:0008152);; biological process: single-organism process (GO:0044699)	--
	BMK_Unigene_106302	4465	185.355	4178	174.983	3351	139.19	17743	800.233	14621	774.678	28017	857.335	1.41209e-22	-2.09824	down	--	--	Biological Process: lipid metabolic process (GO:0006629);; Cellular Component: cytoplasmic membrane-bounded vesicle (GO:0016023);; Molecular Function: hydrolase activity, acting on ester bonds (GO:0016788);;	--	--	--	GDSL-like Lipase/Acylhydrolase	GDSL esterase/lipase At5g45910 (Precursor) GN=At5g45910 OS=Arabidopsis thaliana (Mouse-ear cress) PE=2 SV=1	--	--	PREDICTED: GDSL esterase/lipase At5g45910-like [Setaria italica]	biological process: metabolic process (GO:0008152);; biological process: single-organism process (GO:0044699);; cellular component: cell (GO:0005623);; cellular component: organelle (GO:0043226);; cellular component: cell part (GO:0044464);; molecular function: catalytic activity (GO:0003824)	--
	BMK_Unigene_010653	326	14.2062	254	11.2149	204	8.76054	76	3.73033	30	1.69814	156	4.99866	0.000142331	1.64612	up	--	--	Biological Process: lipid metabolic process (GO:0006629);; Cellular Component: cytoplasmic membrane-bounded vesicle (GO:0016023);; Molecular Function: hydrolase activity, acting on ester bonds (GO:0016788);;	--	--	--	GDSL-like Lipase/Acylhydrolase	Sinapine esterase {ECO:0000305} (Precursor) OS=Brassica napus (Rape) PE=1 SV=1	R	General function prediction only	PREDICTED: GDSL esterase/lipase At1g28590-like [Oryza brachyantha]	biological process: metabolic process (GO:0008152);; biological process: single-organism process (GO:0044699);; cellular component: cell (GO:0005623);; cellular component: organelle (GO:0043226);; cellular component: cell part (GO:0044464);; molecular function: catalytic activity (GO:0003824)	--
	BMK_Unigene_058890	1	1.01255	1	0.606548	12	1.89963	30	5.25975	21	4.03858	53	5.73784	0.0342974	-1.75866	down	--	--	Biological Process: lipid metabolic process (GO:0006629);; Cellular Component: cytoplasmic membrane-bounded vesicle (GO:0016023);; Molecular Function: hydrolase activity, acting on ester bonds (GO:0016788);;	--	--	--	GDSL-like Lipase/Acylhydrolase	GDSL esterase/lipase At5g33370 (Precursor) GN=At5g33370 OS=Arabidopsis thaliana (Mouse-ear cress) PE=2 SV=1	R	General function prediction only	PREDICTED: uncharacterized protein LOC100280267 isoform X1 [Zea mays]	biological process: metabolic process (GO:0008152);; biological process: single-organism process (GO:0044699);; cellular component: cell (GO:0005623);; cellular component: organelle (GO:0043226);; cellular component: cell part (GO:0044464);; molecular function: catalytic activity (GO:0003824)	--
	BMK_Unigene_004543	0	0	3	0.272496	6	0.27025	10	0.489071	34	2.12583	30	1.12821	0.0494211	-1.73962	down	--	--	Biological Process: lipid metabolic process (GO:0006629);; Cellular Component: cytoplasmic membrane-bounded vesicle (GO:0016023);; Molecular Function: hydrolase activity, acting on ester bonds (GO:0016788);;	--	--	--	GDSL-like Lipase/Acylhydrolase	GDSL esterase/lipase At2g04570 (Precursor) GN=At2g04570 OS=Arabidopsis thaliana (Mouse-ear cress) PE=2 SV=1	R	General function prediction only	predicted protein [Hordeum vulgare subsp. vulgare]	biological process: metabolic process (GO:0008152);; biological process: single-organism process (GO:0044699);; cellular component: cell (GO:0005623);; cellular component: organelle (GO:0043226);; cellular component: cell part (GO:0044464);; molecular function: catalytic activity (GO:0003824)	--
	BMK_Unigene_065283	0	0.0621209	0	0.125346	0	0.497253	3	0.337454	26	2.61645	9	0.686871	0.0336939	-1.83303	down	--	--	Molecular Function: triglyceride lipase activity (GO:0004806);; Cellular Component: mitochondrion (GO:0005739);; Biological Process: lipid metabolic process (GO:0006629);; Cellular Component: plastid (GO:0009536);;	--	[I]	Lipid transport and metabolism	--	Phospholipase A1-Ibeta2, chloroplastic (Precursor) GN=At4g16820 OS=Arabidopsis thaliana (Mouse-ear cress) PE=1 SV=2	I	Lipid transport and metabolism	unknown [Zea mays]	molecular function: catalytic activity (GO:0003824);; biological process: metabolic process (GO:0008152);; cellular component: cell (GO:0005623);; cellular component: organelle (GO:0043226);; cellular component: cell part (GO:0044464);; biological process: single-organism process (GO:0044699)	--
	BMK_Unigene_012101	390	3.86734	758	7.58335	1177	11.6781	1616	17.4099	2417	30.5904	2280	16.6659	0.00124594	-1.30119	down	[I]	Lipid transport and metabolism	Molecular Function: phospholipase D activity (GO:0004630);; Biological Process: membrane lipid metabolic process (GO:0006643);; Cellular Component: membrane (GO:0016020);; Molecular Function: ion binding (GO:0043167);; Cellular Component: intracellular membrane-bounded organelle (GO:0043231);; Cellular Component: cytoplasmic part (GO:0044444);; Biological Process: single-organism process (GO:0044…	K01115|0|zma:103626543|phospholipase D delta-like; K01115 phospholipase D1/2 [EC:3.1.4.4] (A)	[I]	Lipid transport and metabolism	C2 domain;; Triose-phosphate Transporter family;; EamA-like transporter family;; UAA transporter family;; EamA-like transporter family;; Phospholipase D C terminal	Phospholipase D alpha 1 (Precursor) GN=PLD1 OS=Oryza sativa subsp. japonica (Rice) PE=1 SV=2	I	Lipid transport and metabolism	phospholipase D family protein [Zea mays]	molecular function: catalytic activity (GO:0003824);; biological process: metabolic process (GO:0008152);; biological process: cellular process (GO:0009987);; biological process: single-organism process (GO:0044699);; cellular component: membrane (GO:0016020);; molecular function: binding (GO:0005488);; cellular component: cell (GO:0005623);; cellular component: organelle (GO:0043226);; cellular …	Glycerophospholipid metabolism (ko00564);; Ether lipid metabolism (ko00565);; Endocytosis (ko04144)
	BMK_Unigene_011358	56	1.16634	78	1.63899	90	1.87556	167	3.77886	107	2.84435	309	4.74397	0.0129518	-1.10343	down	[I]	Lipid transport and metabolism	Molecular Function: phospholipase D activity (GO:0004630);; Molecular Function: calcium ion binding (GO:0005509);; Molecular Function: phosphatidylinositol-4,5-bisphosphate binding (GO:0005546);; Cellular Component: nucleus (GO:0005634);; Cellular Component: mitochondrion (GO:0005739);; Cellular Component: plasma membrane (GO:0005886);; Biological Process: membrane lipid metabolic process (GO:000…	K01115|0|bdi:100822640|phospholipase D alpha 1-like; K01115 phospholipase D1/2 [EC:3.1.4.4] (A)	[I]	Lipid transport and metabolism	Phospholipase D Active site motif;; C2 domain	Phospholipase D alpha 1 (Precursor) GN=PLD1 OS=Oryza sativa subsp. japonica (Rice) PE=1 SV=2	I	Lipid transport and metabolism	Phospholipase D alpha 1 [Aegilops tauschii]	molecular function: catalytic activity (GO:0003824);; biological process: metabolic process (GO:0008152);; molecular function: binding (GO:0005488);; cellular component: cell (GO:0005623);; cellular component: organelle (GO:0043226);; cellular component: cell part (GO:0044464);; cellular component: membrane (GO:0016020);; biological process: cellular process (GO:0009987);; biological process: sin…	Glycerophospholipid metabolism (ko00564);; Ether lipid metabolism (ko00565);; Endocytosis (ko04144)
Linoleate 13S-lipoxygenase activity-0016165	BMK_Unigene_105453	0	0.761792	7	5.89233	11	18.4206	31	20.1393	60	67.0883	55	21.3386	0.00197489	-2.10562	down	--	--	Molecular Function: iron ion binding (GO:0005506);; Molecular Function: linoleate 13S-lipoxygenase activity (GO:0016165);; Biological Process: oxylipin biosynthetic process (GO:0031408);; Biological Process: response to stimulus (GO:0050896);; Biological Process: oxidation-reduction process (GO:0055114);;	K15718|1.9722e-15|sita:101779081|probable linoleate 9S-lipoxygenase 4-like; K15718 linoleate 9S-lipoxygenase [EC:1.13.11.58] (A)	--	--	Lipoxygenase	Linoleate 9S-lipoxygenase-4 GN=LOX1.5 OS=Glycine max (Soybean) PE=1 SV=1	S	Function unknown	Seed lipoxygenase-3 [Aegilops tauschii]	molecular function: binding (GO:0005488);; molecular function: catalytic activity (GO:0003824);; biological process: metabolic process (GO:0008152);; biological process: single-organism process (GO:0044699);; biological process: cellular process (GO:0009987);; biological process: response to stimulus (GO:0050896)	Linoleic acid metabolism (ko00591)
Oxylipin biosynthetic process-0031408	BMK_Unigene_105453	0	0.761792	7	5.89233	11	18.4206	31	20.1393	60	67.0883	55	21.3386	0.00197489	-2.10562	down	--	--	Molecular Function: iron ion binding (GO:0005506);; Molecular Function: linoleate 13S-lipoxygenase activity (GO:0016165);; Biological Process: oxylipin biosynthetic process (GO:0031408);; Biological Process: response to stimulus (GO:0050896);; Biological Process: oxidation-reduction process (GO:0055114);;	K15718|1.9722e-15|sita:101779081|probable linoleate 9S-lipoxygenase 4-like; K15718 linoleate 9S-lipoxygenase [EC:1.13.11.58] (A)	--	--	Lipoxygenase	Linoleate 9S-lipoxygenase-4 GN=LOX1.5 OS=Glycine max (Soybean) PE=1 SV=1	S	Function unknown	Seed lipoxygenase-3 [Aegilops tauschii]	molecular function: binding (GO:0005488);; molecular function: catalytic activity (GO:0003824);; biological process: metabolic process (GO:0008152);; biological process: single-organism process (GO:0044699);; biological process: cellular process (GO:0009987);; biological process: response to stimulus (GO:0050896)	Linoleic acid metabolism (ko00591)
	BMK_Unigene_111647	110	11.0211	55	5.55954	16	1.60399	3	0.326557	6	0.767263	3	0.221564	1.71904e-05	2.688	up	[C]	Energy production and conversion	Molecular Function: FMN binding (GO:0010181);; Molecular Function: oxidoreductase activity (GO:0016491);; Biological Process: oxylipin biosynthetic process (GO:0031408);; Biological Process: oxidation-reduction process (GO:0055114);;	--	[CR]	--	--	Putative 12-oxophytodienoate reductase 13 GN=OsJ_14925 OS=Oryza sativa subsp. japonica (Rice) PE=2 SV=1	--	--	PREDICTED: 12-oxophytodienoate reductase 1-like [Brassica rapa]	molecular function: binding (GO:0005488);; molecular function: catalytic activity (GO:0003824);; biological process: metabolic process (GO:0008152);; biological process: single-organism process (GO:0044699);; biological process: cellular process (GO:0009987)	--
Methyltransferase activity-0008168	BMK_Unigene_110909	971	18.9393	1074	21.1346	981	19.1454	2404	50.9431	1955	48.669	3315	47.6622	1.68688e-08	-1.18077	down	--	--	Cellular Component: peroxisome (GO:0005777);; Biological Process: polyamine catabolic process (GO:0006598);; Molecular Function: methyltransferase activity (GO:0008168);; Biological Process: methylation (GO:0032259);; Molecular Function: polyamine oxidase activity (GO:0046592);; Biological Process: oxidation-reduction process (GO:0055114);;	K17839|0|osa:4337046|Os04g0623300; K17839 polyamine oxidase [EC:1.5.3.17 1.5.3.-] (A)	[Q]	Secondary metabolites biosynthesis, transport and catabolism	Flavin containing amine oxidoreductase	Probable polyamine oxidase 2 GN=PAO2 OS=Arabidopsis thaliana (Mouse-ear cress) PE=2 SV=1	Q	Secondary metabolites biosynthesis, transport and catabolism	putative polyamine oxidase 2 [Triticum urartu]	cellular component: cell (GO:0005623);; cellular component: organelle (GO:0043226);; cellular component: cell part (GO:0044464);; biological process: metabolic process (GO:0008152);; biological process: cellular process (GO:0009987);; molecular function: catalytic activity (GO:0003824);; biological process: single-organism process (GO:0044699)	Arginine and proline metabolism (ko00330);; beta-Alanine metabolism (ko00410)
	BMK_Unigene_002618	15	0.190051	17	0.217306	19	0.24087	121	1.6656	215	3.47679	146	1.36357	7.67537e-11	-2.77579	down	--	--	Molecular Function: methyltransferase activity (GO:0008168);; Biological Process: methylation (GO:0032259);;	K08241|4.00425e-103|bdi:100820884|anthranilate O-methyltransferase 2-like; K08241 jasmonate O-methyltransferase [EC:2.1.1.141] (A)	--	--	SAM dependent carboxyl methyltransferase;; SAM dependent carboxyl methyltransferase	Anthranilate O-methyltransferase 1 GN=AAMT1 OS=Zea mays (Maize) PE=1 SV=1	R	General function prediction only	PREDICTED: anthranilate O-methyltransferase 2-like [Brachypodium distachyon]	molecular function: catalytic activity (GO:0003824);; biological process: metabolic process (GO:0008152)	alpha-Linolenic acid metabolism (ko00592)
	BMK_Unigene_048253	62	6.91856	86	9.68204	73	8.15074	195	23.641	148	21.0789	255	20.9754	0.000623672	-1.22941	down	--	--	Molecular Function: methyltransferase activity (GO:0008168);; Biological Process: methylation (GO:0032259);;	--	--	--	SAM dependent carboxyl methyltransferase	Inactive anthranilate O-methyltransferase 1 GN=AAMT1I OS=Zea mays (Maize) PE=2 SV=1	R	General function prediction only	PREDICTED: benzoate carboxyl methyltransferase-like [Setaria italica]	molecular function: catalytic activity (GO:0003824);; biological process: metabolic process (GO:0008152)	--
	BMK_Unigene_104629	147	3.01416	129	2.6686	89	1.82595	275	6.12616	239	6.25473	413	6.24231	0.00278036	-1.11977	down	--	--	Cellular Component: Golgi apparatus (GO:0005794);; Molecular Function: methyltransferase activity (GO:0008168);; Biological Process: methylation (GO:0032259);;	--	--	--	Putative S-adenosyl-L-methionine-dependent methyltransferase;; Methyltransferase domain	Probable methyltransferase PMT26 GN=At5g64030 OS=Arabidopsis thaliana (Mouse-ear cress) PE=2 SV=1	R	General function prediction only	PREDICTED: probable methyltransferase PMT26 [Brachypodium distachyon]	cellular component: cell (GO:0005623);; cellular component: organelle (GO:0043226);; cellular component: cell part (GO:0044464);; molecular function: catalytic activity (GO:0003824);; biological process: metabolic process (GO:0008152)	--
Transcription, DNA-templated-0006351	BMK_Unigene_008536	68	2.24878	96	3.20298	60	1.98536	19	0.682651	27	1.13963	38	0.926336	0.0193669	1.33026	up	--	--	Biological Process: transcription, DNA-templated (GO:0006351);;	K14431|6.45642e-135|bdi:100839004|transcription factor TGA6-like; K14431 transcription factor TGA (A)	--	--	Seed dormancy control;; bZIP transcription factor;; Basic region leucine zipper	Transcription factor HBP-1b(c38) OS=Triticum aestivum (Wheat) PE=2 SV=1	S	Function unknown	predicted protein [Hordeum vulgare subsp. vulgare]	biological process: metabolic process (GO:0008152);; biological process: cellular process (GO:0009987)	Plant hormone signal transduction (ko04075)
Cytoplasmic membrane-bounded vesicle-0016023	BMK_Unigene_005746	28	49.23	21	54.4273	8	23.0149	0	4.46155	0	7.73719	3	5.6758	0.00733869	2.12547	up	[S]	Function unknown	Cellular Component: extracellular region (GO:0005576);; Cellular Component: cytoplasmic membrane-bounded vesicle (GO:0016023);;	K13449|5.33453e-47|dosa:Os07t0129200-01|Os07g0129200, PATHOGENESIS-RELATED_GENE_1A, PR1A; Similar to Pathogenesis-related protein PR1a.; K13449 pathogenesis-related protein 1 (A)	[S]	Function unknown	Cysteine-rich secretory protein family	Pathogenesis-related protein 1 (Precursor) OS=Hordeum vulgare (Barley) PE=2 SV=1	S	Function unknown	hypothetical protein OsI_24759 [Oryza sativa Indica Group]	cellular component: extracellular region (GO:0005576);; cellular component: cell (GO:0005623);; cellular component: organelle (GO:0043226);; cellular component: cell part (GO:0044464)	Plant hormone signal transduction (ko04075);; Plant-pathogen interaction (ko04626)
	BMK_Unigene_014080	1017	19.8175	937	18.4209	342	6.66811	79	1.67248	181	4.5016	128	1.83858	0.00793575	1.88829	up	[O]	Posttranslational modification, protein turnover, chaperones	Molecular Function: serine-type endopeptidase activity (GO:0004252);; Cellular Component: cell wall (GO:0005618);; Biological Process: proteolysis (GO:0006508);; Cellular Component: cytoplasmic membrane-bounded vesicle (GO:0016023);; Molecular Function: identical protein binding (GO:0042802);; Biological Process: negative regulation of catalytic activity (GO:0043086);;	--	--	--	Peptidase inhibitor I9;; Subtilase family;; Subtilase family;; PA domain	Subtilisin-like protease SBT3.3 {ECO:0000303|PubMed:16193095} (Precursor) OS=Arabidopsis thaliana (Mouse-ear cress) PE=2 SV=1	R	General function prediction only	PREDICTED: subtilisin-like protease SDD1-like [Oryza brachyantha]	molecular function: catalytic activity (GO:0003824);; biological process: metabolic process (GO:0008152);; cellular component: cell (GO:0005623);; cellular component: cell part (GO:0044464);; cellular component: organelle (GO:0043226);; molecular function: binding (GO:0005488);; biological process: biological regulation (GO:0065007)
	BMK_Unigene_107410	80	4.51747	136	7.74797	191	10.7917	328	20.1227	327	23.5675	510	21.2286	0.000175273	-1.32254	down	--	--	Molecular Function: serine-type endopeptidase activity (GO:0004252);; Biological Process: proteolysis (GO:0006508);; Cellular Component: cytoplasmic membrane-bounded vesicle (GO:0016023);; Molecular Function: identical protein binding (GO:0042802);; Biological Process: negative regulation of catalytic activity (GO:0043086);;	--	--	--	Peptidase inhibitor I9;; Subtilase family	Subtilisin-like protease SBT3.3 {ECO:0000303|PubMed:16193095} (Precursor) OS=Arabidopsis thaliana (Mouse-ear cress) PE=2 SV=1	O	Posttranslational modification, protein turnover, chaperones	subtilisin-like proteinase-like [Oryza sativa Japonica Group]	molecular function: catalytic activity (GO:0003824);; biological process: metabolic process (GO:0008152);; cellular component: cell (GO:0005623);; cellular component: organelle (GO:0043226);; cellular component: cell part (GO:0044464);; molecular function: binding (GO:0005488);; biological process: biological regulation (GO:0065007)
	BMK_Unigene_112340	148	2.53759	267	4.61865	137	2.35034	591	11.0091	176	3.85153	822	10.3891	0.0170468	-1.18952	down	--	--	Cellular Component: 1,3-beta-D-glucan synthase complex (GO:0000148);; Molecular Function: 1,3-beta-D-glucan synthase activity (GO:0003843);; Cellular Component: Golgi apparatus (GO:0005794);; Biological Process: (1->3)-beta-D-glucan biosynthetic process (GO:0006075);; Biological Process: membrane fusion (GO:0006944);; Biological Process: sister chromatid cohesion (GO:0007062);; Biological Process…	K11000|0|bdi:100833455|callose synthase 10; K11000 callose synthase [EC:2.4.1.-] (A)	[M]	Cell wall/membrane/envelope biogenesis	1,3-beta-glucan synthase subunit FKS1, domain-1	Callose synthase 10 GN=T1J8.3 OS=Arabidopsis thaliana (Mouse-ear cress) PE=2 SV=5	M	Cell wall/membrane/envelope biogenesis	PREDICTED: callose synthase 10 [Brachypodium distachyon]	cellular component: cell (GO:0005623);; cellular component: membrane (GO:0016020);; cellular component: macromolecular complex (GO:0032991);; cellular component: membrane part (GO:0044425);; cellular component: cell part (GO:0044464);; molecular function: catalytic activity (GO:0003824);; biological process: metabolic process (GO:0008152);; cellular component: organelle (GO:0043226);; biological …	--
Oxidoreductase activity-0016491	BMK_Unigene_046963	700	54.8277	250	20.626	526	39.9822	66	5.27242	13	2.43803	92	5.02337	0.0010154	2.26517	up	--	--	Molecular Function: oxidoreductase activity (GO:0016491);; Biological Process: single-organism metabolic process (GO:0044710);;	--	--	--	Protein of unknown function (DUF_B2219);; Polyphenol oxidase middle domain	Polyphenol oxidase E, chloroplastic (Precursor) OS=Solanum lycopersicum (Tomato) PE=3 SV=1	R	General function prediction only	polyphenol oxidase, partial [Triticum aestivum]	molecular function: catalytic activity (GO:0003824);; biological process: metabolic process (GO:0008152);; biological process: single-organism process (GO:0044699)
	BMK_Unigene_046964	778	38.1574	284	14.0528	534	26.2054	56	2.98396	36	2.25353	66	2.3861	4.02161e-19	3.14945	up	--	--	Molecular Function: oxidoreductase activity (GO:0016491);; Molecular Function: metal ion binding (GO:0046872);; Biological Process: oxidation-reduction process (GO:0055114);;	--	--	--	Common central domain of tyrosinase	Polyphenol oxidase E, chloroplastic (Precursor) OS=Solanum lycopersicum (Tomato) PE=3 SV=1	R	General function prediction only	polyphenol oxidase, partial [Triticum aestivum]	molecular function: catalytic activity (GO:0003824);; biological process: metabolic process (GO:0008152);; biological process: single-organism process (GO:0044699);; molecular function: binding (GO:0005488)
Unclassified	BMK_Unigene_002822	226	7.55193	238	8.02362	236	7.89062	684	24.832	841	35.8679	1039	25.5924	2.22006e-11	-1.69968	down	--	--	--	K13464|3.93195e-84|bdi:100829745|protein TIFY 10A; K13464 jasmonate ZIM domain-containing protein (A)	--	--	Divergent CCT motif;; tify domain	Protein TIFY 10A GN=T29M8.5 OS=Arabidopsis thaliana (Mouse-ear cress) PE=1 SV=1	S	Function unknown	PREDICTED: protein TIFY 10A [Brachypodium distachyon]	--
	BMK_Unigene_053381	5	0.760205	0	0	2	0.304257	20	3.30367	47	9.12052	14	1.56904	0.013864	-1.98293	down	--	--	--	K13464|5.13171e-26|sita:101752830|protein TIFY 10A-like; K13464 jasmonate ZIM domain-containing protein (A)	--	--	tify domain	Protein TIFY 11B GN=T10D10.8 OS=Arabidopsis thaliana (Mouse-ear cress) PE=1 SV=1	--	--	PREDICTED: protein TIFY 10A-like [Setaria italica]	--
	BMK_Unigene_059646	6	0.793257	6	1.06708	4	0.793714	32	4.59641	89	16.368	35	3.89824	0.000218217	-2.35052	down	--	--	--	K13464|9.80556e-11|bdi:100843671|	--	--	tify domain	--	S	Function unknown	hypothetical protein F775_32666 [Aegilops tauschii]	--
	BMK_Unigene_089170	28	1.88369	40	2.71492	126	8.4815	263	19.2227	635	54.5239	384	19.0427	0.0301326	-1.78452	down	--	--	--	K13464|1.00827e-14|osa:4348531|Os10g0391400; K13464 jasmonate ZIM domain-containing protein (A)	--	--	tify domain;; Divergent CCT motif	--	S	Function unknown	Os10g0391400 [Oryza sativa Japonica Group]	--
																													Plant hormone signal transduction (ko04075)
																													Plant hormone signal transduction (ko04075)
																													Plant hormone signal transduction (ko04075)
																													Plant hormone signal transduction (ko04075)

## Sheet: E+ P+
GO annoation	#ID	T22_count (E+ P+)	T22_FPKM (E+ P+)	T23_count (E+ P+)	T23_FPKM (E+ P+)	T24_count (E+ P+)	T24_FPKM (E+ P+)	T16_count (E−)	T16_FPKM (E−)	T17_count (E−)	T17_FPKM (E−)	T21_count (E−)	T21_FPKM (E−)	FDR	log2FC	regulated	COG_class	COG_class_annotation	GO_annotation	KEGG_annotation	KOG_class	KOG_class_annotation	Pfam_annotation	Swissprot_annotation	eggNOG_class	eggNOG_class_annotation	nr_annotation	GO_second_level_annotation	KEGG_pathway_annotation
Response to wounding-0009611	BMK_Unigene_065360	235	13.5167	63	4.96394	137	10.0202	511	33.4052	204	15.7744	978	41.83	9.94572e-05	-1.58573	down	--	--	Cellular Component: plasma membrane (GO:0005886);; Biological Process: response to wounding (GO:0009611);; Biological Process: response to nitrate (GO:0010167);; Molecular Function: nitrate transmembrane transporter activity (GO:0015112);; Biological Process: nitrate transport (GO:0015706);; Cellular Component: cytoplasmic membrane-bounded vesicle (GO:0016023);;	--	--	--	--	High-affinity nitrate transporter-activating protein 2.1 (Precursor) OS=Oryza sativa subsp. japonica (Rice) PE=1 SV=1	G	Carbohydrate transport and metabolism	hypothetical protein F775_20186 [Aegilops tauschii]	cellular component: cell (GO:0005623);; cellular component: membrane (GO:0016020);; cellular component: cell part (GO:0044464);; biological process: response to stimulus (GO:0050896);; molecular function: transporter activity (GO:0005215);; biological process: cellular process (GO:0009987);; biological process: single-organism process (GO:0044699);; biological process: localization (GO:0051179);;…	--
	BMK_Unigene_009074	20	3.53456	14	2.77321	5	2.76586	44	11.9095	29	7.85797	77	13.0615	0.0316897	-1.43663	down	--	--	Molecular Function: sucrose alpha-glucosidase activity (GO:0004575);; Cellular Component: cell wall (GO:0005618);; Cellular Component: vacuole (GO:0005773);; Biological Process: starch metabolic process (GO:0005982);; Biological Process: sucrose biosynthetic process (GO:0005986);; Biological Process: response to wounding (GO:0009611);; Cellular Component: cytoplasmic membrane-bounded vesicle (GO:…	K01193|3.83197e-80|bdi:100838542|beta-fructofuranosidase, insoluble isoenzyme 2-like; K01193 beta-fructofuranosidase [EC:3.2.1.26] (A)	[G]	Carbohydrate transport and metabolism	Glycosyl hydrolases family 32 N-terminal domain	Beta-fructofuranosidase, insoluble isoenzyme 2 (Precursor) OS=Oryza sativa subsp. japonica (Rice) PE=1 SV=1	G	Carbohydrate transport and metabolism	Beta-fructofuranosidase, insoluble isoenzyme 2 [Aegilops tauschii]	molecular function: catalytic activity (GO:0003824);; biological process: metabolic process (GO:0008152);; cellular component: cell (GO:0005623);; cellular component: cell part (GO:0044464);; cellular component: organelle (GO:0043226);; biological process: cellular process (GO:0009987);; biological process: single-organism process (GO:0044699);; biological process: response to stimulus (GO:005089…	Galactose metabolism (ko00052);; Starch and sucrose metabolism (ko00500)
	BMK_Unigene_071795	30	46.491	16	30.1416	28	48.5868	66	42.334	103	86.8823	68	40.5632	0.00977636	-1.4198	down	[RTKL]	--	Biological Process: activation of MAPK activity involved in osmosensory signaling pathway (GO:0000169);; Biological Process: response to hypoxia (GO:0001666);; Molecular Function: MAP kinase activity (GO:0004707);; Molecular Function: ATP binding (GO:0005524);; Biological Process: regulation of transcription, DNA-templated (GO:0006355);; Biological Process: protein targeting to membrane (GO:00066…	K04371|0|bdi:100837420|MPK3; mitogen-activated protein kinase 5-like; K04371 mitogen-activated protein kinase 1/3 [EC:2.7.11.24] (A)	[T]	Signal transduction mechanisms	Protein kinase domain;; Protein tyrosine kinase;; Lipopolysaccharide kinase (Kdo/WaaP) family	Mitogen-activated protein kinase 5 GN=OSJNBa0013D02.9 OS=Oryza sativa subsp. japonica (Rice) PE=1 SV=1	T	Signal transduction mechanisms	uncharacterized protein LOC100837420 [Brachypodium distachyon]	biological process: biological regulation (GO:0065007);; biological process: response to stimulus (GO:0050896);; molecular function: catalytic activity (GO:0003824);; molecular function: molecular transducer activity (GO:0060089);; biological process: metabolic process (GO:0008152);; biological process: cellular process (GO:0009987);; biological process: signaling (GO:0023052);; biological proces…	--
	BMK_Unigene_005695	68	4.05168	60	4.67492	56	4.07972	336	23.1016	225	18.1736	555	25.8903	3.32801e-17	-2.25977	down	--	--	Molecular Function: sucrose alpha-glucosidase activity (GO:0004575);; Cellular Component: cell wall (GO:0005618);; Cellular Component: vacuole (GO:0005773);; Biological Process: starch metabolic process (GO:0005982);; Biological Process: sucrose biosynthetic process (GO:0005986);; Biological Process: response to wounding (GO:0009611);; Cellular Component: cytoplasmic membrane-bounded vesicle (GO:…	K01193|1.08599e-111|obr:102702552|beta-fructofuranosidase, insoluble isoenzyme 2-like; K01193 beta-fructofuranosidase [EC:3.2.1.26] (A)	[G]	Carbohydrate transport and metabolism	Glycosyl hydrolases family 32 C terminal	Beta-fructofuranosidase, insoluble isoenzyme 2 (Precursor) GN=CIN2 OS=Oryza sativa subsp. indica (Rice) PE=2 SV=2	G	Carbohydrate transport and metabolism	cell wall invertase BObetaFRUCT1 [Bambusa oldhamii]	molecular function: catalytic activity (GO:0003824);; biological process: metabolic process (GO:0008152);; cellular component: cell (GO:0005623);; cellular component: cell part (GO:0044464);; cellular component: organelle (GO:0043226);; biological process: cellular process (GO:0009987);; biological process: single-organism process (GO:0044699);; biological process: response to stimulus (GO:005089…	Galactose metabolism (ko00052);; Starch and sucrose metabolism (ko00500)
	BMK_Unigene_004587	60	80.9856	1	5.21665	20	29.9995	2	1.93825	1	4.10674	1	2.16047	0.00366704	2.26412	up	--	--	Molecular Function: RNA binding (GO:0003723);; Cellular Component: extracellular region (GO:0005576);; Cellular Component: cell wall (GO:0005618);; Cellular Component: plasma membrane (GO:0005886);; Biological Process: aging (GO:0007568);; Biological Process: response to wounding (GO:0009611);; Biological Process: anthocyanin-containing compound biosynthetic process (GO:0009718);; Biological Proc…	K01166|3.00717e-81|bdi:100838612|ribonuclease 1-like; K01166 ribonuclease T2 [EC:3.1.27.1] (A)	[A]	RNA processing and modification	Ribonuclease T2 family	Ribonuclease 3 (Precursor) GN=RNS3 OS=Arabidopsis thaliana (Mouse-ear cress) PE=2 SV=1	A	RNA processing and modification	S-like RNase [Triticum aestivum]	molecular function: binding (GO:0005488);; cellular component: extracellular region (GO:0005576);; cellular component: cell (GO:0005623);; cellular component: cell part (GO:0044464);; cellular component: membrane (GO:0016020);; biological process: developmental process (GO:0032502);; biological process: single-organism process (GO:0044699);; biological process: response to stimulus (GO:0050896);;…	--
	BMK_Unigene_108529	576	8.30289	298	5.7006	317	5.55809	116	1.91949	208	4.10171	212	2.38014	0.00115412	1.16434	up	--	--	Cellular Component: Golgi apparatus (GO:0005794);; Cellular Component: trans-Golgi network (GO:0005802);; Cellular Component: plasma membrane (GO:0005886);; Biological Process: iron ion transport (GO:0006826);; Biological Process: response to wounding (GO:0009611);; Biological Process: coumarin biosynthetic process (GO:0009805);; Biological Process: cellular response to iron ion starvation (GO:00…	--	[U]	Intracellular trafficking, secretion, and vesicular transport	EXS family;; SPX domain	Phosphate transporter PHO1-2 OS=Oryza sativa subsp. japonica (Rice) PE=2 SV=1	P	Inorganic ion transport and metabolism	Os02g0809800 [Oryza sativa Japonica Group]	cellular component: cell (GO:0005623);; cellular component: organelle (GO:0043226);; cellular component: cell part (GO:0044464);; cellular component: organelle part (GO:0044422);; cellular component: membrane (GO:0016020);; biological process: single-organism process (GO:0044699);; biological process: localization (GO:0051179);; biological process: response to stimulus (GO:0050896);; biological p…	--
	BMK_Unigene_061762	81	3.56499	54	3.10787	54	2.90591	148	7.51643	101	6.02595	235	8.09762	0.00349974	-1.08884	down	--	--	Molecular Function: iron ion binding (GO:0005506);; Cellular Component: cytoplasm (GO:0005737);; Biological Process: fatty acid biosynthetic process (GO:0006633);; Biological Process: response to wounding (GO:0009611);; Biological Process: response to hormone (GO:0009725);; Molecular Function: linoleate 13S-lipoxygenase activity (GO:0016165);; Biological Process: electron transport chain (GO:0022…	K15718|3.21692e-180|osa:4333818|Os03g0699700; K15718 linoleate 9S-lipoxygenase [EC:1.13.11.58] (A)	--	--	Lipoxygenase;; PLAT/LH2 domain	Linoleate 9S-lipoxygenase 1 GN=OSJNBb0017F17.10 OS=Oryza sativa subsp. japonica (Rice) PE=2 SV=2	O	Posttranslational modification, protein turnover, chaperones	Putative lipoxygenase 3 [Aegilops tauschii]	molecular function: binding (GO:0005488);; cellular component: cell (GO:0005623);; cellular component: cell part (GO:0044464);; biological process: metabolic process (GO:0008152);; biological process: cellular process (GO:0009987);; biological process: single-organism process (GO:0044699);; biological process: response to stimulus (GO:0050896);; molecular function: catalytic activity (GO:0003824)…	Linoleic acid metabolism (ko00591)
	BMK_Unigene_070610	14	2.91701	4	1.59441	0	2.67966	72	11.5228	61	10.6494	81	10.2347	2.04142e-07	-2.78145	down	[V]	Defense mechanisms	Cellular Component: plasma membrane (GO:0005886);; Biological Process: drug transmembrane transport (GO:0006855);; Cellular Component: chloroplast (GO:0009507);; Biological Process: response to wounding (GO:0009611);; Molecular Function: drug transmembrane transporter activity (GO:0015238);; Molecular Function: antiporter activity (GO:0015297);; Biological Process: cadmium ion transport (GO:00156…	K03327|0|bdi:100842847|MATE efflux family protein 5-like; K03327 multidrug resistance protein, MATE family (A)	[R]	General function prediction only	MatE	MATE efflux family protein 7 GN=F3L12.9 OS=Arabidopsis thaliana (Mouse-ear cress) PE=2 SV=1	S	Function unknown	predicted protein [Hordeum vulgare subsp. vulgare]	cellular component: cell (GO:0005623);; cellular component: membrane (GO:0016020);; cellular component: cell part (GO:0044464);; biological process: cellular process (GO:0009987);; biological process: single-organism process (GO:0044699);; biological process: response to stimulus (GO:0050896);; biological process: localization (GO:0051179);; cellular component: organelle (GO:0043226);; molecular …	--
	BMK_Unigene_095611	3333	77.865	1674	51.1397	2368	67.6401	6478	174.632	4833	153.058	10046	183.745	2.42725e-10	-1.32595	down	[R]	General function prediction only	Cellular Component: plastid (GO:0009536);; Biological Process: response to wounding (GO:0009611);; Biological Process: coumarin biosynthetic process (GO:0009805);; Biological Process: secondary shoot formation (GO:0010223);; Biological Process: proline transport (GO:0015824);; Molecular Function: hydrolase activity (GO:0016787);; Biological Process: strigolactone biosynthetic process (GO:1901601)…	--	--	--	Alpha/beta hydrolase family;; Alpha/beta hydrolase family;; alpha/beta hydrolase fold	Probable strigolactone esterase D14 OS=Oryza sativa subsp. japonica (Rice) PE=1 SV=1	R	General function prediction only	predicted protein [Hordeum vulgare subsp. vulgare]	cellular component: cell (GO:0005623);; cellular component: organelle (GO:0043226);; cellular component: cell part (GO:0044464);; biological process: response to stimulus (GO:0050896);; biological process: metabolic process (GO:0008152);; biological process: cellular process (GO:0009987);; biological process: single-organism process (GO:0044699);; biological process: multicellular organismal proc…	--
	BMK_Unigene_112270	228	6.99928	104	3.98531	121	4.57897	48	1.57956	58	2.10072	106	2.28496	0.00394503	1.16372	up	[RTKL]	--	Molecular Function: peptide receptor activity (GO:0001653);; Molecular Function: protein serine/threonine kinase activity (GO:0004674);; Molecular Function: transmembrane signaling receptor activity (GO:0004888);; Molecular Function: ATP binding (GO:0005524);; Biological Process: protein phosphorylation (GO:0006468);; Biological Process: response to wounding (GO:0009611);; Cellular Component: int…	--	--	--	Protein kinase domain;; Protein tyrosine kinase;; Leucine rich repeat;; Leucine Rich Repeat;; Leucine Rich repeats (2 copies);; Leucine Rich repeat;; Leucine rich repeat	Tyrosine-sulfated glycopeptide receptor 1 GN=PSYR1 OS=Arabidopsis thaliana (Mouse-ear cress) PE=2 SV=1	T	Signal transduction mechanisms	Tyrosine-sulfated glycopeptide receptor 1 [Aegilops tauschii]	molecular function: receptor activity (GO:0004872);; molecular function: molecular transducer activity (GO:0060089);; biological process: cellular process (GO:0009987);; biological process: signaling (GO:0023052);; biological process: single-organism process (GO:0044699);; biological process: response to stimulus (GO:0050896);; biological process: biological regulation (GO:0065007);; molecular fu…	--
	BMK_Unigene_078119	429	86.8002	128	33.8665	296	73.227	1628	380.098	2042	560.081	1950	308.898	4.19233e-17	-2.51208	down	--	--	Molecular Function: serine-type endopeptidase inhibitor activity (GO:0004867);; Biological Process: proteolysis (GO:0006508);; Molecular Function: peptidase activity (GO:0008233);; Biological Process: response to wounding (GO:0009611);;	--	--	--	Potato inhibitor I family	Subtilisin-chymotrypsin inhibitor-2A OS=Hordeum vulgare (Barley) PE=1 SV=2	S	Function unknown	PREDICTED: subtilisin-chymotrypsin inhibitor-2A-like [Setaria italica]	molecular function: enzyme regulator activity (GO:0030234);; biological process: biological regulation (GO:0065007);; biological process: metabolic process (GO:0008152);; molecular function: catalytic activity (GO:0003824);; biological process: response to stimulus (GO:0050896)	--
	BMK_Unigene_087818	363	111.676	8	7.04917	81	44.0617	3	2.49796	3	5.12106	6	2.69178	0.0108571	2.10834	up	--	--	Molecular Function: RNA binding (GO:0003723);; Cellular Component: extracellular region (GO:0005576);; Cellular Component: cell wall (GO:0005618);; Cellular Component: plasma membrane (GO:0005886);; Biological Process: aging (GO:0007568);; Biological Process: response to wounding (GO:0009611);; Biological Process: anthocyanin-containing compound biosynthetic process (GO:0009718);; Biological Proc…	K01166|6.42045e-134|bdi:100838612|ribonuclease 1-like; K01166 ribonuclease T2 [EC:3.1.27.1] (A)	[A]	RNA processing and modification	Ribonuclease T2 family	Ribonuclease 3 (Precursor) GN=RNS3 OS=Arabidopsis thaliana (Mouse-ear cress) PE=2 SV=1	A	RNA processing and modification	Ribonuclease 3 [Triticum urartu]	molecular function: binding (GO:0005488);; cellular component: extracellular region (GO:0005576);; cellular component: cell (GO:0005623);; cellular component: cell part (GO:0044464);; cellular component: membrane (GO:0016020);; biological process: developmental process (GO:0032502);; biological process: single-organism process (GO:0044699);; biological process: response to stimulus (GO:0050896);;…	--
	BMK_Unigene_098748	2766	100.178	2462	116.601	2226	98.5733	5189	216.86	4693	230.41	7833	222.107	8.89348e-08	-1.04068	down	--	--	Cellular Component: cytosol (GO:0005829);; Cellular Component: plastid (GO:0009536);; Biological Process: response to wounding (GO:0009611);; Molecular Function: hydrolase activity (GO:0016787);;	--	[T]	Signal transduction mechanisms	NUDIX domain	Nudix hydrolase 8 GN=MQL5.10 OS=Arabidopsis thaliana (Mouse-ear cress) PE=2 SV=2	L	Replication, recombination and repair	PREDICTED: nudix hydrolase 8-like [Brachypodium distachyon]	cellular component: cell (GO:0005623);; cellular component: cell part (GO:0044464);; cellular component: organelle (GO:0043226);; biological process: response to stimulus (GO:0050896);; molecular function: catalytic activity (GO:0003824);; biological process: metabolic process (GO:0008152)	--
	BMK_Unigene_110907	2339	58.7158	2243	73.6292	1933	59.3297	7332	212.414	7760	264.103	11051	217.211	1.94219e-19	-1.78539	down	[E]	Amino acid transport and metabolism	Molecular Function: 3-deoxy-7-phosphoheptulonate synthase activity (GO:0003849);; Biological Process: aromatic amino acid family biosynthetic process (GO:0009073);; Biological Process: chorismate biosynthetic process (GO:0009423);; Cellular Component: chloroplast (GO:0009507);; Biological Process: response to wounding (GO:0009611);; Biological Process: response to bacterium (GO:0009617);; Cellula…	K01626|0|bdi:100823133|phospho-2-dehydro-3-deoxyheptonate aldolase 2, chloroplastic; K01626 3-deoxy-7-phosphoheptulonate synthase [EC:2.5.1.54] (A)	--	--	Class-II DAHP synthetase family	Phospho-2-dehydro-3-deoxyheptonate aldolase 2, chloroplastic (Precursor) GN=P0594D10.136 OS=Oryza sativa subsp. japonica (Rice) PE=2 SV=1	E	Amino acid transport and metabolism	PREDICTED: phospho-2-dehydro-3-deoxyheptonate aldolase 2, chloroplastic [Brachypodium distachyon]	molecular function: catalytic activity (GO:0003824);; biological process: metabolic process (GO:0008152);; biological process: cellular process (GO:0009987);; biological process: single-organism process (GO:0044699);; cellular component: cell (GO:0005623);; cellular component: organelle (GO:0043226);; cellular component: cell part (GO:0044464);; biological process: response to stimulus (GO:005089…	Phenylalanine, tyrosine and tryptophan biosynthesis (ko00400);; Biosynthesis of amino acids (ko01230)
	BMK_Unigene_007065	4	0.550575	6	1.07995	5	0.841478	47	7.46503	5	0.93295	62	6.68136	0.0193519	-1.81739	down	[G]	Carbohydrate transport and metabolism	Molecular Function: sucrose alpha-glucosidase activity (GO:0004575);; Cellular Component: cell wall (GO:0005618);; Cellular Component: vacuole (GO:0005773);; Biological Process: starch metabolic process (GO:0005982);; Biological Process: sucrose biosynthetic process (GO:0005986);; Biological Process: response to wounding (GO:0009611);; Cellular Component: cytoplasmic membrane-bounded vesicle (GO:…	K01193|1.6168e-81|bdi:100838542|beta-fructofuranosidase, insoluble isoenzyme 2-like; K01193 beta-fructofuranosidase [EC:3.2.1.26] (A)	[G]	Carbohydrate transport and metabolism	Glycosyl hydrolases family 32 N-terminal domain	Beta-fructofuranosidase, insoluble isoenzyme 2 (Precursor) GN=CIN2 OS=Oryza sativa subsp. indica (Rice) PE=2 SV=2	G	Carbohydrate transport and metabolism	PREDICTED: beta-fructofuranosidase, insoluble isoenzyme 2-like [Brachypodium distachyon]	molecular function: catalytic activity (GO:0003824);; biological process: metabolic process (GO:0008152);; cellular component: cell (GO:0005623);; cellular component: cell part (GO:0044464);; cellular component: organelle (GO:0043226);; biological process: cellular process (GO:0009987);; biological process: single-organism process (GO:0044699);; biological process: response to stimulus (GO:005089…	Galactose metabolism (ko00052);; Starch and sucrose metabolism (ko00500)
	BMK_Unigene_101381	9	4.48979	2	2.62244	7	4.3185	25	17.6841	23	15.5405	40	16.5446	0.0338648	-1.61573	down	[V]	Defense mechanisms	Cellular Component: plasma membrane (GO:0005886);; Biological Process: drug transmembrane transport (GO:0006855);; Cellular Component: chloroplast (GO:0009507);; Biological Process: response to wounding (GO:0009611);; Molecular Function: drug transmembrane transporter activity (GO:0015238);; Molecular Function: antiporter activity (GO:0015297);; Biological Process: cadmium ion transport (GO:00156…	K03327|0|bdi:100842847|MATE efflux family protein 5-like; K03327 multidrug resistance protein, MATE family (A)	[R]	General function prediction only	MatE	MATE efflux family protein 7 GN=F3L12.9 OS=Arabidopsis thaliana (Mouse-ear cress) PE=2 SV=1	S	Function unknown	predicted protein [Hordeum vulgare subsp. vulgare]	cellular component: cell (GO:0005623);; cellular component: membrane (GO:0016020);; cellular component: cell part (GO:0044464);; biological process: cellular process (GO:0009987);; biological process: single-organism process (GO:0044699);; biological process: response to stimulus (GO:0050896);; biological process: localization (GO:0051179);; cellular component: organelle (GO:0043226);; molecular …	--
	BMK_Unigene_005306	1579	34.6373	1457	46.03	2007	53.7853	4352	108.99	4900	144.326	7342	124.744	1.03744e-10	-1.48212	down	[J]	Translation, ribosomal structure and biogenesis	Molecular Function: monooxygenase activity (GO:0004497);; Molecular Function: iron ion binding (GO:0005506);; Biological Process: tryptophan catabolic process (GO:0006569);; Biological Process: fatty acid metabolic process (GO:0006631);; Molecular Function: electron carrier activity (GO:0009055);; Biological Process: response to wounding (GO:0009611);; Biological Process: indoleacetic acid biosyn…	K10528|0|bdi:100831133|allene oxide synthase, chloroplastic; K10528 hydroperoxide lyase [EC:4.1.2.-] (A)	--	--	Cytochrome P450;; Ribosomal protein S14p/S29e	Linolenate hydroperoxide lyase, chloroplastic {ECO:0000305|PubMed:9701595} (Precursor) OS=Arabidopsis thaliana (Mouse-ear cress) PE=1 SV=1	Q	Secondary metabolites biosynthesis, transport and catabolism	predicted protein [Hordeum vulgare subsp. vulgare]	molecular function: catalytic activity (GO:0003824);; biological process: metabolic process (GO:0008152);; biological process: single-organism process (GO:0044699);; molecular function: binding (GO:0005488);; biological process: cellular process (GO:0009987);; molecular function: electron carrier activity (GO:0009055);; biological process: response to stimulus (GO:0050896);; biological process: b…	alpha-Linolenic acid metabolism (ko00592)
Respiratory burst involved in defense response-0002679	BMK_Unigene_008404	35	2.03875	30	2.28515	19	1.35321	0	0	0	0	0	0	3.39181e-08	3.54583	up	--	--	Biological Process: respiratory burst involved in defense response (GO:0002679);; Molecular Function: DNA binding (GO:0003677);; Molecular Function: sequence-specific DNA binding transcription factor activity (GO:0003700);; Cellular Component: nucleus (GO:0005634);; Biological Process: response to cold (GO:0009409);; Biological Process: ethylene-activated signaling pathway (GO:0009873);; Biologic…	K09286|1.82621e-09|aly:ARALYDRAFT_494253|hypothetical protein; K09286 EREBP-like factor (A)	--	--	AP2 domain;; GPI-anchored cell wall organization protein	Ethylene-responsive transcription factor 5 GN=MQL5_9 OS=Arabidopsis thaliana (Mouse-ear cress) PE=2 SV=1	K	Transcription	hypothetical protein ARALYDRAFT_494253 [Arabidopsis lyrata subsp. lyrata]	biological process: immune system process (GO:0002376);; biological process: metabolic process (GO:0008152);; biological process: single-organism process (GO:0044699);; biological process: response to stimulus (GO:0050896);; molecular function: binding (GO:0005488);; molecular function: nucleic acid binding transcription factor activity (GO:0001071);; biological process: biological regulation (GO…	--
Defense response to fungus, incompatible interaction-0009817	BMK_Unigene_065026	128	211.761	19	66.363	93	218.299	14	36.6005	12	11.4282	13	27.6429	6.97698e-05	2.18808	up	--	--	Biological Process: response to salt stress (GO:0009651);; Biological Process: defense response to fungus, incompatible interaction (GO:0009817);; Cellular Component: cytoplasmic membrane-bounded vesicle (GO:0016023);;	--	--	--	--	Thaumatin-like protein (Precursor) GN=tlp OS=Actinidia deliciosa (Kiwi) PE=1 SV=2	--	--	hypothetical protein TRIUR3_03511 [Triticum urartu]	biological process: response to stimulus (GO:0050896);; biological process: immune system process (GO:0002376);; biological process: multi-organism process (GO:0051704);; cellular component: cell (GO:0005623);; cellular component: organelle (GO:0043226);; cellular component: cell part (GO:0044464)	--
	BMK_Unigene_099690	31531	1861.6	10315	782.045	28484	2047.55	6976	464.666	1818	141.786	10616	473.461	0.00743273	1.70344	up	--	--	Biological Process: response to salt stress (GO:0009651);; Biological Process: defense response to fungus, incompatible interaction (GO:0009817);; Cellular Component: cytoplasmic membrane-bounded vesicle (GO:0016023);;	--	--	--	Thaumatin family	Thaumatin-like protein (Precursor) GN=tlp OS=Actinidia deliciosa (Kiwi) PE=1 SV=2	R	General function prediction only	Barperm1 [Hordeum vulgare subsp. vulgare]	biological process: response to stimulus (GO:0050896);; biological process: immune system process (GO:0002376);; biological process: multi-organism process (GO:0051704);; cellular component: cell (GO:0005623);; cellular component: organelle (GO:0043226);; cellular component: cell part (GO:0044464)	--
	BMK_Unigene_096135	1423	249.948	389	94.868	1181	263.617	488	109.517	349	103.495	655	114.227	0.00628649	1.06619	up	--	--	Cellular Component: cell wall (GO:0005618);; Cellular Component: vacuole (GO:0005773);; Cellular Component: plasma membrane (GO:0005886);; Biological Process: carbohydrate metabolic process (GO:0005975);; Biological Process: response to cold (GO:0009409);; Biological Process: response to bacterium (GO:0009617);; Biological Process: response to salt stress (GO:0009651);; Biological Process: defens…	--	--	--	Glycosyl hydrolases family 17	Putative glucan endo-1,3-beta-glucosidase GVI (Precursor; Fragment) OS=Hordeum vulgare (Barley) PE=3 SV=1	R	General function prediction only	predicted protein [Hordeum vulgare subsp. vulgare]	cellular component: cell (GO:0005623);; cellular component: cell part (GO:0044464);; cellular component: organelle (GO:0043226);; cellular component: membrane (GO:0016020);; biological process: metabolic process (GO:0008152);; biological process: response to stimulus (GO:0050896);; biological process: multi-organism process (GO:0051704);; biological process: immune system process (GO:0002376);; m…	--
Response to chitin-0010200	BMK_Unigene_071795	30	46.491	16	30.1416	28	48.5868	66	42.334	103	86.8823	68	40.5632	0.00977636	-1.4198	down	[RTKL]	--	Biological Process: activation of MAPK activity involved in osmosensory signaling pathway (GO:0000169);; Biological Process: response to hypoxia (GO:0001666);; Molecular Function: MAP kinase activity (GO:0004707);; Molecular Function: ATP binding (GO:0005524);; Biological Process: regulation of transcription, DNA-templated (GO:0006355);; Biological Process: protein targeting to membrane (GO:00066…	K04371|0|bdi:100837420|MPK3; mitogen-activated protein kinase 5-like; K04371 mitogen-activated protein kinase 1/3 [EC:2.7.11.24] (A)	[T]	Signal transduction mechanisms	Protein kinase domain;; Protein tyrosine kinase;; Lipopolysaccharide kinase (Kdo/WaaP) family	Mitogen-activated protein kinase 5 GN=OSJNBa0013D02.9 OS=Oryza sativa subsp. japonica (Rice) PE=1 SV=1	T	Signal transduction mechanisms	uncharacterized protein LOC100837420 [Brachypodium distachyon]	biological process: biological regulation (GO:0065007);; biological process: response to stimulus (GO:0050896);; molecular function: catalytic activity (GO:0003824);; molecular function: molecular transducer activity (GO:0060089);; biological process: metabolic process (GO:0008152);; biological process: cellular process (GO:0009987);; biological process: signaling (GO:0023052);; biological proces…	--
	BMK_Unigene_008404	35	2.03875	30	2.28515	19	1.35321	0	0	0	0	0	0	3.39181e-08	3.54583	up	--	--	Biological Process: respiratory burst involved in defense response (GO:0002679);; Molecular Function: DNA binding (GO:0003677);; Molecular Function: sequence-specific DNA binding transcription factor activity (GO:0003700);; Cellular Component: nucleus (GO:0005634);; Biological Process: response to cold (GO:0009409);; Biological Process: ethylene-activated signaling pathway (GO:0009873);; Biologic…	K09286|1.82621e-09|aly:ARALYDRAFT_494253|hypothetical protein; K09286 EREBP-like factor (A)	--	--	AP2 domain;; GPI-anchored cell wall organization protein	Ethylene-responsive transcription factor 5 GN=MQL5_9 OS=Arabidopsis thaliana (Mouse-ear cress) PE=2 SV=1	K	Transcription	hypothetical protein ARALYDRAFT_494253 [Arabidopsis lyrata subsp. lyrata]	biological process: immune system process (GO:0002376);; biological process: metabolic process (GO:0008152);; biological process: single-organism process (GO:0044699);; biological process: response to stimulus (GO:0050896);; molecular function: binding (GO:0005488);; molecular function: nucleic acid binding transcription factor activity (GO:0001071);; biological process: biological regulation (GO…	--
	BMK_Unigene_010838	11	3.7096	12	2.9165	11	5.50961	23	5.54114	80	24.033	39	5.41664	0.0264907	-1.58445	down	[RTKL]	--	Molecular Function: protein kinase activity (GO:0004672);; Molecular Function: ATP binding (GO:0005524);; Cellular Component: mitochondrion (GO:0005739);; Cellular Component: plasma membrane (GO:0005886);; Biological Process: protein phosphorylation (GO:0006468);; Molecular Function: chitin binding (GO:0008061);; Biological Process: response to chitin (GO:0010200);; Biological Process: cell wall …	--	--	--	Protein tyrosine kinase;; Protein kinase domain;; LysM domain	Protein LYK5 (Precursor) GN=LYK5 OS=Arabidopsis thaliana (Mouse-ear cress) PE=2 SV=1	T	Signal transduction mechanisms	predicted protein [Hordeum vulgare subsp. vulgare]	molecular function: catalytic activity (GO:0003824);; biological process: metabolic process (GO:0008152);; biological process: cellular process (GO:0009987);; molecular function: binding (GO:0005488);; cellular component: cell (GO:0005623);; cellular component: organelle (GO:0043226);; cellular component: cell part (GO:0044464);; cellular component: membrane (GO:0016020);; biological process: res…	--
Regulation of plant-type hypersensitive response-0010363	BMK_Unigene_071795	30	46.491	16	30.1416	28	48.5868	66	42.334	103	86.8823	68	40.5632	0.00977636	-1.4198	down	[RTKL]	--	Biological Process: activation of MAPK activity involved in osmosensory signaling pathway (GO:0000169);; Biological Process: response to hypoxia (GO:0001666);; Molecular Function: MAP kinase activity (GO:0004707);; Molecular Function: ATP binding (GO:0005524);; Biological Process: regulation of transcription, DNA-templated (GO:0006355);; Biological Process: protein targeting to membrane (GO:00066…	K04371|0|bdi:100837420|MPK3; mitogen-activated protein kinase 5-like; K04371 mitogen-activated protein kinase 1/3 [EC:2.7.11.24] (A)	[T]	Signal transduction mechanisms	Protein kinase domain;; Protein tyrosine kinase;; Lipopolysaccharide kinase (Kdo/WaaP) family	Mitogen-activated protein kinase 5 GN=OSJNBa0013D02.9 OS=Oryza sativa subsp. japonica (Rice) PE=1 SV=1	T	Signal transduction mechanisms	uncharacterized protein LOC100837420 [Brachypodium distachyon]	biological process: biological regulation (GO:0065007);; biological process: response to stimulus (GO:0050896);; molecular function: catalytic activity (GO:0003824);; molecular function: molecular transducer activity (GO:0060089);; biological process: metabolic process (GO:0008152);; biological process: cellular process (GO:0009987);; biological process: signaling (GO:0023052);; biological proces…	--
	BMK_Unigene_106038	1661	32.9323	1143	29.6343	1373	33.2843	4472	102.313	3178	85.4158	6617	102.714	8.31522e-18	-1.54544	down	[H]	Coenzyme transport and metabolism	Biological Process: MAPK cascade (GO:0000165);; Cellular Component: cytosol (GO:0005829);; Biological Process: protein targeting to membrane (GO:0006612);; Biological Process: Mo-molybdopterin cofactor biosynthetic process (GO:0006777);; Biological Process: response to cold (GO:0009409);; Biological Process: auxin-activated signaling pathway (GO:0009734);; Biological Process: abscisic acid-activa…	K15376|0|sbi:SORBI_06g031680|SORBIDRAFT_06g031680, Sb06g031680; hypothetical protein; K15376 gephyrin [EC:2.10.1.1 2.7.7.75] (A)	[H]	Coenzyme transport and metabolism	MoeA N-terminal region (domain I and II);; Probable molybdopterin binding domain;; MoeA C-terminal region (domain IV);; Probable molybdopterin binding domain	Molybdopterin adenylyltransferase GN=CNX1 OS=Arabidopsis thaliana (Mouse-ear cress) PE=1 SV=2	H	Coenzyme transport and metabolism	predicted protein [Hordeum vulgare subsp. vulgare]	biological process: metabolic process (GO:0008152);; biological process: cellular process (GO:0009987);; biological process: signaling (GO:0023052);; biological process: single-organism process (GO:0044699);; biological process: response to stimulus (GO:0050896);; biological process: biological regulation (GO:0065007);; cellular component: cell (GO:0005623);; cellular component: cell part (GO:004…	--
Negative regulation of defense response-0031348	BMK_Unigene_071795	30	46.491	16	30.1416	28	48.5868	66	42.334	103	86.8823	68	40.5632	0.00977636	-1.4198	down	[RTKL]	--	Biological Process: activation of MAPK activity involved in osmosensory signaling pathway (GO:0000169);; Biological Process: response to hypoxia (GO:0001666);; Molecular Function: MAP kinase activity (GO:0004707);; Molecular Function: ATP binding (GO:0005524);; Biological Process: regulation of transcription, DNA-templated (GO:0006355);; Biological Process: protein targeting to membrane (GO:00066…	K04371|0|bdi:100837420|MPK3; mitogen-activated protein kinase 5-like; K04371 mitogen-activated protein kinase 1/3 [EC:2.7.11.24] (A)	[T]	Signal transduction mechanisms	Protein kinase domain;; Protein tyrosine kinase;; Lipopolysaccharide kinase (Kdo/WaaP) family	Mitogen-activated protein kinase 5 GN=OSJNBa0013D02.9 OS=Oryza sativa subsp. japonica (Rice) PE=1 SV=1	T	Signal transduction mechanisms	uncharacterized protein LOC100837420 [Brachypodium distachyon]	biological process: biological regulation (GO:0065007);; biological process: response to stimulus (GO:0050896);; molecular function: catalytic activity (GO:0003824);; molecular function: molecular transducer activity (GO:0060089);; biological process: metabolic process (GO:0008152);; biological process: cellular process (GO:0009987);; biological process: signaling (GO:0023052);; biological proces…	--
	BMK_Unigene_106038	1661	32.9323	1143	29.6343	1373	33.2843	4472	102.313	3178	85.4158	6617	102.714	8.31522e-18	-1.54544	down	[H]	Coenzyme transport and metabolism	Biological Process: MAPK cascade (GO:0000165);; Cellular Component: cytosol (GO:0005829);; Biological Process: protein targeting to membrane (GO:0006612);; Biological Process: Mo-molybdopterin cofactor biosynthetic process (GO:0006777);; Biological Process: response to cold (GO:0009409);; Biological Process: auxin-activated signaling pathway (GO:0009734);; Biological Process: abscisic acid-activa…	K15376|0|sbi:SORBI_06g031680|SORBIDRAFT_06g031680, Sb06g031680; hypothetical protein; K15376 gephyrin [EC:2.10.1.1 2.7.7.75] (A)	[H]	Coenzyme transport and metabolism	MoeA N-terminal region (domain I and II);; Probable molybdopterin binding domain;; MoeA C-terminal region (domain IV);; Probable molybdopterin binding domain	Molybdopterin adenylyltransferase GN=CNX1 OS=Arabidopsis thaliana (Mouse-ear cress) PE=1 SV=2	H	Coenzyme transport and metabolism	predicted protein [Hordeum vulgare subsp. vulgare]	biological process: metabolic process (GO:0008152);; biological process: cellular process (GO:0009987);; biological process: signaling (GO:0023052);; biological process: single-organism process (GO:0044699);; biological process: response to stimulus (GO:0050896);; biological process: biological regulation (GO:0065007);; cellular component: cell (GO:0005623);; cellular component: cell part (GO:004…	--
	BMK_Unigene_006458	47	2.96042	23	2.35215	24	2.56585	111	13.232	93	15.2398	133	11.9116	8.37872e-05	-1.57429	down	[O]	Posttranslational modification, protein turnover, chaperones	Cellular Component: plasma membrane (GO:0005886);; Biological Process: response to ethylene (GO:0009723);; Molecular Function: glutaminyl-peptide cyclotransferase activity (GO:0016603);; Biological Process: peptidyl-pyroglutamic acid biosynthetic process, using glutaminyl-peptide cyclotransferase (GO:0017186);; Biological Process: negative regulation of defense response (GO:0031348);;	--	--	--	Glutamine cyclotransferase	Glutaminyl-peptide cyclotransferase GN=L73G19.100 OS=Arabidopsis thaliana (Mouse-ear cress) PE=1 SV=1	--	--	Glutaminyl-peptide cyclotransferase [Triticum urartu]	cellular component: cell (GO:0005623);; cellular component: membrane (GO:0016020);; cellular component: cell part (GO:0044464);; biological process: response to stimulus (GO:0050896);; molecular function: catalytic activity (GO:0003824);; biological process: metabolic process (GO:0008152);; biological process: cellular process (GO:0009987);; biological process: single-organism process (GO:0044699…	--
Defense response to bacterium-0042742	BMK_Unigene_108169	153	13.3752	54	6.17303	108	11.5438	220	22.1926	441	52.2612	320	21.9016	0.000404174	-1.47543	down	--	--	Cellular Component: condensed chromosome (GO:0000793);; Molecular Function: DNA binding (GO:0003677);; Molecular Function: chromatin binding (GO:0003682);; Molecular Function: sequence-specific DNA binding transcription factor activity (GO:0003700);; Cellular Component: nucleolus (GO:0005730);; Cellular Component: mitochondrion (GO:0005739);; Biological Process: asymmetric cell division (GO:00083…	K09422|4.26359e-39|bdi:100838645|protein rough sheath 2; K09422 myb proto-oncogene protein, plant (A)	[K]	Transcription	--	Protein rough sheath 2 homolog GN=RS2 OS=Oryza sativa subsp. japonica (Rice) PE=2 SV=1	K	Transcription	Myb transcription factor [Triticum aestivum]	cellular component: cell (GO:0005623);; cellular component: organelle (GO:0043226);; cellular component: cell part (GO:0044464);; molecular function: binding (GO:0005488);; molecular function: nucleic acid binding transcription factor activity (GO:0001071);; biological process: biological regulation (GO:0065007);; cellular component: membrane-enclosed lumen (GO:0031974);; cellular component: orga…	--
	BMK_Unigene_071795	30	46.491	16	30.1416	28	48.5868	66	42.334	103	86.8823	68	40.5632	0.00977636	-1.4198	down	[RTKL]	--	Biological Process: activation of MAPK activity involved in osmosensory signaling pathway (GO:0000169);; Biological Process: response to hypoxia (GO:0001666);; Molecular Function: MAP kinase activity (GO:0004707);; Molecular Function: ATP binding (GO:0005524);; Biological Process: regulation of transcription, DNA-templated (GO:0006355);; Biological Process: protein targeting to membrane (GO:00066…	K04371|0|bdi:100837420|MPK3; mitogen-activated protein kinase 5-like; K04371 mitogen-activated protein kinase 1/3 [EC:2.7.11.24] (A)	[T]	Signal transduction mechanisms	Protein kinase domain;; Protein tyrosine kinase;; Lipopolysaccharide kinase (Kdo/WaaP) family	Mitogen-activated protein kinase 5 GN=OSJNBa0013D02.9 OS=Oryza sativa subsp. japonica (Rice) PE=1 SV=1	T	Signal transduction mechanisms	uncharacterized protein LOC100837420 [Brachypodium distachyon]	biological process: biological regulation (GO:0065007);; biological process: response to stimulus (GO:0050896);; molecular function: catalytic activity (GO:0003824);; molecular function: molecular transducer activity (GO:0060089);; biological process: metabolic process (GO:0008152);; biological process: cellular process (GO:0009987);; biological process: signaling (GO:0023052);; biological proces…	--
	BMK_Unigene_065424	123	11.9973	141	17.4712	94	11.1128	62	7.02686	22	3.08022	107	7.96974	0.0443497	1.08315	up	[RTKL]	--	Molecular Function: protein serine/threonine kinase activity (GO:0004674);; Molecular Function: ATP binding (GO:0005524);; Cellular Component: nucleus (GO:0005634);; Cellular Component: cytoplasm (GO:0005737);; Biological Process: protein phosphorylation (GO:0006468);; Biological Process: response to salt stress (GO:0009651);; Biological Process: abscisic acid-activated signaling pathway (GO:0009…	K14498|5.35681e-44|osa:4335877|Os04g0432000; K14498 serine/threonine-protein kinase SRK2 [EC:2.7.11.1] (A)	[T]	Signal transduction mechanisms	Protein kinase domain;; Protein tyrosine kinase	Serine/threonine-protein kinase SAPK7 OS=Oryza sativa subsp. japonica (Rice) PE=2 SV=2	T	Signal transduction mechanisms	Os04g0432000 [Oryza sativa Japonica Group]	molecular function: catalytic activity (GO:0003824);; biological process: metabolic process (GO:0008152);; biological process: cellular process (GO:0009987);; molecular function: binding (GO:0005488);; cellular component: cell (GO:0005623);; cellular component: organelle (GO:0043226);; cellular component: cell part (GO:0044464);; biological process: response to stimulus (GO:0050896);; biological …	Plant hormone signal transduction (ko04075)
	BMK_Unigene_095561	145	6.05151	50	2.72874	92	4.69461	31	1.49291	23	1.30123	59	1.92781	0.00408697	1.36569	up	[T]	Signal transduction mechanisms	Molecular Function: protein serine/threonine phosphatase activity (GO:0004722);; Cellular Component: mitochondrion (GO:0005739);; Cellular Component: plasma membrane (GO:0005886);; Biological Process: protein dephosphorylation (GO:0006470);; Cellular Component: integral component of membrane (GO:0016021);; Cellular Component: cytoplasmic membrane-bounded vesicle (GO:0016023);; Biological Process:…	K17506|0|bdi:100837967|probable protein phosphatase 2C 59; K17506 protein phosphatase 1L [EC:3.1.3.16] (A)	[T]	Signal transduction mechanisms	Protein phosphatase 2C;; Protein phosphatase 2C	Probable protein phosphatase 2C 59 (Precursor) OS=Oryza sativa subsp. japonica (Rice) PE=2 SV=1	T	Signal transduction mechanisms	PREDICTED: probable protein phosphatase 2C 59 [Brachypodium distachyon]	molecular function: catalytic activity (GO:0003824);; biological process: metabolic process (GO:0008152);; biological process: cellular process (GO:0009987);; cellular component: cell (GO:0005623);; cellular component: organelle (GO:0043226);; cellular component: cell part (GO:0044464);; cellular component: membrane (GO:0016020);; cellular component: membrane part (GO:0044425);; biological proces…	--
	BMK_Unigene_089936	41	65.0019	41	88.9415	38	108.892	2	76.7459	4	79.8754	9	79.7743	9.22233e-06	2.52044	up	[J]	Translation, ribosomal structure and biogenesis	Molecular Function: structural constituent of ribosome (GO:0003735);; Cellular Component: ribosome (GO:0005840);; Biological Process: translation (GO:0006412);; Cellular Component: nucleoid (GO:0009295);; Cellular Component: chloroplast thylakoid membrane (GO:0009535);; Cellular Component: chloroplast stroma (GO:0009570);; Biological Process: defense response to bacterium (GO:0042742);;	K02935|2.81087e-65|zma:100277261|50S ribosomal protein L12, chloroplastic; K02935 large subunit ribosomal protein L7/L12 (A)	[J]	Translation, ribosomal structure and biogenesis	Ribosomal protein L7/L12 C-terminal domain	50S ribosomal protein L12, chloroplastic (Precursor) GN=P0671D01.26 OS=Oryza sativa subsp. japonica (Rice) PE=2 SV=2	J	Translation, ribosomal structure and biogenesis	PREDICTED: 50S ribosomal protein L12, chloroplastic [Zea mays]	molecular function: structural molecule activity (GO:0005198);; cellular component: cell (GO:0005623);; cellular component: macromolecular complex (GO:0032991);; cellular component: organelle (GO:0043226);; cellular component: cell part (GO:0044464);; biological process: metabolic process (GO:0008152);; biological process: cellular process (GO:0009987);; cellular component: nucleoid (GO:0009295);…	Ribosome (ko03010)
	BMK_Unigene_109596	322	4.63374	157	2.95442	255	4.48675	106	1.76019	78	1.52161	147	1.65619	5.19643e-05	1.24415	up	[P]	Inorganic ion transport and metabolism	Molecular Function: calcium-transporting ATPase activity (GO:0005388);; Molecular Function: calmodulin binding (GO:0005516);; Molecular Function: ATP binding (GO:0005524);; Cellular Component: plasma membrane (GO:0005886);; Cellular Component: chloroplast (GO:0009507);; Biological Process: response to nematode (GO:0009624);; Biological Process: response to salt stress (GO:0009651);; Cellular Comp…	K01537|0|bdi:100833572|probable calcium-transporting ATPase 6, plasma membrane-type; K01537 Ca2+-transporting ATPase [EC:3.6.3.8] (A)	[P]	Inorganic ion transport and metabolism	E1-E2 ATPase;; Cation transporting ATPase, C-terminus;; haloacid dehalogenase-like hydrolase;; Putative hydrolase of sodium-potassium ATPase alpha subunit;; haloacid dehalogenase-like hydrolase;; Ca2+-ATPase N terminal autoinhibitory domain;; Cation transporter/ATPase, N-terminus;; haloacid dehalogenase-like hydrolase	Probable calcium-transporting ATPase 6, plasma membrane-type GN=OJ1579_G03.12 OS=Oryza sativa subsp. japonica (Rice) PE=3 SV=1	P	Inorganic ion transport and metabolism	PREDICTED: probable calcium-transporting ATPase 6, plasma membrane-type [Brachypodium distachyon]	molecular function: catalytic activity (GO:0003824);; molecular function: transporter activity (GO:0005215);; biological process: metabolic process (GO:0008152);; biological process: cellular process (GO:0009987);; biological process: single-organism process (GO:0044699);; biological process: localization (GO:0051179);; molecular function: binding (GO:0005488);; cellular component: cell (GO:00056…	--
	BMK_Unigene_091577	1271	71.7017	453	33.4178	942	64.9757	343	22.3283	325	24.8542	446	19.6986	1.42153e-05	1.29756	up	[RTKL]	--	Molecular Function: protein serine/threonine kinase activity (GO:0004674);; Molecular Function: ATP binding (GO:0005524);; Cellular Component: nucleus (GO:0005634);; Cellular Component: cytoplasm (GO:0005737);; Biological Process: protein phosphorylation (GO:0006468);; Biological Process: response to salt stress (GO:0009651);; Biological Process: abscisic acid-activated signaling pathway (GO:0009…	K14498|6.32909e-142|bdi:100831909|serine/threonine-protein kinase SAPK7; K14498 serine/threonine-protein kinase SRK2 [EC:2.7.11.1] (A)	[T]	Signal transduction mechanisms	Protein kinase domain;; Protein tyrosine kinase	Serine/threonine-protein kinase SAPK7 OS=Oryza sativa subsp. japonica (Rice) PE=2 SV=2	T	Signal transduction mechanisms	Serine/threonine-protein kinase SAPK7 [Aegilops tauschii]	molecular function: catalytic activity (GO:0003824);; biological process: metabolic process (GO:0008152);; biological process: cellular process (GO:0009987);; molecular function: binding (GO:0005488);; cellular component: cell (GO:0005623);; cellular component: organelle (GO:0043226);; cellular component: cell part (GO:0044464);; biological process: response to stimulus (GO:0050896);; biological …	Plant hormone signal transduction (ko04075)
	BMK_Unigene_080498	86	5.29499	47	3.78409	97	7.30222	129	9.16503	237	19.7809	212	10.2193	0.0154116	-1.13395	down	[KAD]	--	Cellular Component: condensed chromosome (GO:0000793);; Molecular Function: DNA binding (GO:0003677);; Molecular Function: chromatin binding (GO:0003682);; Molecular Function: sequence-specific DNA binding transcription factor activity (GO:0003700);; Cellular Component: nucleolus (GO:0005730);; Biological Process: asymmetric cell division (GO:0008356);; Biological Process: response to virus (GO:0…	K09422|7.70649e-78|obr:102712493|protein rough sheath 2 homolog; K09422 myb proto-oncogene protein, plant (A)	[K]	Transcription	Myb-like DNA-binding domain;; Myb-like DNA-binding domain	Protein rough sheath 2 GN=RS2 OS=Zea mays (Maize) PE=1 SV=1	K	Transcription	Protein rough sheath 2 [Triticum urartu]	cellular component: cell (GO:0005623);; cellular component: organelle (GO:0043226);; cellular component: cell part (GO:0044464);; molecular function: binding (GO:0005488);; molecular function: nucleic acid binding transcription factor activity (GO:0001071);; biological process: biological regulation (GO:0065007);; cellular component: membrane-enclosed lumen (GO:0031974);; cellular component: orga…	--
	BMK_Unigene_111913	316	4.59942	232	4.4157	258	4.59147	121	2.03225	137	2.70314	173	1.97142	0.000834601	1.00308	up	[O]	Posttranslational modification, protein turnover, chaperones	Molecular Function: ubiquitin-protein transferase activity (GO:0004842);; Cellular Component: nucleus (GO:0005634);; Biological Process: phosphate ion transport (GO:0006817);; Molecular Function: zinc ion binding (GO:0008270);; Biological Process: plant-type hypersensitive response (GO:0009626);; Biological Process: systemic acquired resistance (GO:0009627);; Biological Process: salicylic acid bi…	K16275|2.47953e-162|bdi:100835302|probable E3 ubiquitin-protein ligase BAH1-like 2; K16275 E3 ubiquitin-protein ligase BAH [EC:6.3.2.19] (A)	--	--	SPX domain;; Zinc finger, C3HC4 type (RING finger);; Ring finger domain;; Zinc finger, C3HC4 type (RING finger);; Ulp1 protease family, C-terminal catalytic domain	Probable E3 ubiquitin-protein ligase BAH1-like 1 GN=OsI_27296 OS=Oryza sativa subsp. indica (Rice) PE=3 SV=1	--	--	predicted protein [Hordeum vulgare subsp. vulgare]	molecular function: catalytic activity (GO:0003824);; biological process: metabolic process (GO:0008152);; biological process: cellular process (GO:0009987);; cellular component: cell (GO:0005623);; cellular component: organelle (GO:0043226);; cellular component: cell part (GO:0044464);; biological process: single-organism process (GO:0044699);; biological process: localization (GO:0051179);; mol…	--
	BMK_Unigene_010709	70	7.92884	29	5.88785	55	6.87607	11	4.01574	10	3.63547	34	4.5855	0.0185768	1.44901	up	--	--	Biological Process: reproduction (GO:0000003);; Cellular Component: 1,3-beta-D-glucan synthase complex (GO:0000148);; Molecular Function: 1,3-beta-D-glucan synthase activity (GO:0003843);; Biological Process: (1->3)-beta-D-glucan biosynthetic process (GO:0006075);; Biological Process: pollen development (GO:0009555);; Biological Process: response to fungus (GO:0009620);; Biological Process: salic…	K11000|0|bdi:100843972|callose synthase 11-like; K11000 callose synthase [EC:2.4.1.-] (A)	[M]	Cell wall/membrane/envelope biogenesis	1,3-beta-glucan synthase component;; 1,3-beta-glucan synthase subunit FKS1, domain-1;; 1,3-beta-glucan synthase component	Callose synthase 11 GN=T32N4.8 OS=Arabidopsis thaliana (Mouse-ear cress) PE=2 SV=1	M	Cell wall/membrane/envelope biogenesis	PREDICTED: callose synthase 11-like [Brachypodium distachyon]	biological process: reproduction (GO:0000003);; cellular component: cell (GO:0005623);; cellular component: membrane (GO:0016020);; cellular component: macromolecular complex (GO:0032991);; cellular component: membrane part (GO:0044425);; cellular component: cell part (GO:0044464);; molecular function: catalytic activity (GO:0003824);; biological process: metabolic process (GO:0008152);; biologic…	--
Regulation of innate immune response-0045088	BMK_Unigene_108169	153	13.3752	54	6.17303	108	11.5438	220	22.1926	441	52.2612	320	21.9016	0.000404174	-1.47543	down	--	--	Cellular Component: condensed chromosome (GO:0000793);; Molecular Function: DNA binding (GO:0003677);; Molecular Function: chromatin binding (GO:0003682);; Molecular Function: sequence-specific DNA binding transcription factor activity (GO:0003700);; Cellular Component: nucleolus (GO:0005730);; Cellular Component: mitochondrion (GO:0005739);; Biological Process: asymmetric cell division (GO:00083…	K09422|4.26359e-39|bdi:100838645|protein rough sheath 2; K09422 myb proto-oncogene protein, plant (A)	[K]	Transcription	--	Protein rough sheath 2 homolog GN=RS2 OS=Oryza sativa subsp. japonica (Rice) PE=2 SV=1	K	Transcription	Myb transcription factor [Triticum aestivum]	cellular component: cell (GO:0005623);; cellular component: organelle (GO:0043226);; cellular component: cell part (GO:0044464);; molecular function: binding (GO:0005488);; molecular function: nucleic acid binding transcription factor activity (GO:0001071);; biological process: biological regulation (GO:0065007);; cellular component: membrane-enclosed lumen (GO:0031974);; cellular component: orga…	--
	BMK_Unigene_080498	86	5.29499	47	3.78409	97	7.30222	129	9.16503	237	19.7809	212	10.2193	0.0154116	-1.13395	down	[KAD]	--	Cellular Component: condensed chromosome (GO:0000793);; Molecular Function: DNA binding (GO:0003677);; Molecular Function: chromatin binding (GO:0003682);; Molecular Function: sequence-specific DNA binding transcription factor activity (GO:0003700);; Cellular Component: nucleolus (GO:0005730);; Biological Process: asymmetric cell division (GO:0008356);; Biological Process: response to virus (GO:0…	K09422|7.70649e-78|obr:102712493|protein rough sheath 2 homolog; K09422 myb proto-oncogene protein, plant (A)	[K]	Transcription	Myb-like DNA-binding domain;; Myb-like DNA-binding domain	Protein rough sheath 2 GN=RS2 OS=Zea mays (Maize) PE=1 SV=1	K	Transcription	Protein rough sheath 2 [Triticum urartu]	cellular component: cell (GO:0005623);; cellular component: organelle (GO:0043226);; cellular component: cell part (GO:0044464);; molecular function: binding (GO:0005488);; molecular function: nucleic acid binding transcription factor activity (GO:0001071);; biological process: biological regulation (GO:0065007);; cellular component: membrane-enclosed lumen (GO:0031974);; cellular component: orga…	--
Defense response by callose deposition in cell wall-0052544	BMK_Unigene_010709	70	7.92884	29	5.88785	55	6.87607	11	4.01574	10	3.63547	34	4.5855	0.0185768	1.44901	up	--	--	Biological Process: reproduction (GO:0000003);; Cellular Component: 1,3-beta-D-glucan synthase complex (GO:0000148);; Molecular Function: 1,3-beta-D-glucan synthase activity (GO:0003843);; Biological Process: (1->3)-beta-D-glucan biosynthetic process (GO:0006075);; Biological Process: pollen development (GO:0009555);; Biological Process: response to fungus (GO:0009620);; Biological Process: salic…	K11000|0|bdi:100843972|callose synthase 11-like; K11000 callose synthase [EC:2.4.1.-] (A)	[M]	Cell wall/membrane/envelope biogenesis	1,3-beta-glucan synthase component;; 1,3-beta-glucan synthase subunit FKS1, domain-1;; 1,3-beta-glucan synthase component	Callose synthase 11 GN=T32N4.8 OS=Arabidopsis thaliana (Mouse-ear cress) PE=2 SV=1	M	Cell wall/membrane/envelope biogenesis	PREDICTED: callose synthase 11-like [Brachypodium distachyon]	biological process: reproduction (GO:0000003);; cellular component: cell (GO:0005623);; cellular component: membrane (GO:0016020);; cellular component: macromolecular complex (GO:0032991);; cellular component: membrane part (GO:0044425);; cellular component: cell part (GO:0044464);; molecular function: catalytic activity (GO:0003824);; biological process: metabolic process (GO:0008152);; biologic…	--
Salicylic acid biosynthesis process-0009697	BMK_Unigene_071795	30	46.491	16	30.1416	28	48.5868	66	42.334	103	86.8823	68	40.5632	0.00977636	-1.4198	down	[RTKL]	--	Biological Process: activation of MAPK activity involved in osmosensory signaling pathway (GO:0000169);; Biological Process: response to hypoxia (GO:0001666);; Molecular Function: MAP kinase activity (GO:0004707);; Molecular Function: ATP binding (GO:0005524);; Biological Process: regulation of transcription, DNA-templated (GO:0006355);; Biological Process: protein targeting to membrane (GO:00066…	K04371|0|bdi:100837420|MPK3; mitogen-activated protein kinase 5-like; K04371 mitogen-activated protein kinase 1/3 [EC:2.7.11.24] (A)	[T]	Signal transduction mechanisms	Protein kinase domain;; Protein tyrosine kinase;; Lipopolysaccharide kinase (Kdo/WaaP) family	Mitogen-activated protein kinase 5 GN=OSJNBa0013D02.9 OS=Oryza sativa subsp. japonica (Rice) PE=1 SV=1	T	Signal transduction mechanisms	uncharacterized protein LOC100837420 [Brachypodium distachyon]	biological process: biological regulation (GO:0065007);; biological process: response to stimulus (GO:0050896);; molecular function: catalytic activity (GO:0003824);; molecular function: molecular transducer activity (GO:0060089);; biological process: metabolic process (GO:0008152);; biological process: cellular process (GO:0009987);; biological process: signaling (GO:0023052);; biological proces…	--
	BMK_Unigene_111913	316	4.59942	232	4.4157	258	4.59147	121	2.03225	137	2.70314	173	1.97142	0.000834601	1.00308	up	[O]	Posttranslational modification, protein turnover, chaperones	Molecular Function: ubiquitin-protein transferase activity (GO:0004842);; Cellular Component: nucleus (GO:0005634);; Biological Process: phosphate ion transport (GO:0006817);; Molecular Function: zinc ion binding (GO:0008270);; Biological Process: plant-type hypersensitive response (GO:0009626);; Biological Process: systemic acquired resistance (GO:0009627);; Biological Process: salicylic acid bi…	K16275|2.47953e-162|bdi:100835302|probable E3 ubiquitin-protein ligase BAH1-like 2; K16275 E3 ubiquitin-protein ligase BAH [EC:6.3.2.19] (A)	--	--	SPX domain;; Zinc finger, C3HC4 type (RING finger);; Ring finger domain;; Zinc finger, C3HC4 type (RING finger);; Ulp1 protease family, C-terminal catalytic domain	Probable E3 ubiquitin-protein ligase BAH1-like 1 GN=OsI_27296 OS=Oryza sativa subsp. indica (Rice) PE=3 SV=1	--	--	predicted protein [Hordeum vulgare subsp. vulgare]	molecular function: catalytic activity (GO:0003824);; biological process: metabolic process (GO:0008152);; biological process: cellular process (GO:0009987);; cellular component: cell (GO:0005623);; cellular component: organelle (GO:0043226);; cellular component: cell part (GO:0044464);; biological process: single-organism process (GO:0044699);; biological process: localization (GO:0051179);; mol…	--
Jasmonic acid biosynthesis process-0009695	BMK_Unigene_089079	4	0.37733	7	0.863487	4	0.461357	35	3.80984	61	7.80051	50	3.69273	1.85794e-05	-2.45669	down	--	--	Biological Process: response to water deprivation (GO:0009414);; Biological Process: response to fungus (GO:0009620);; Biological Process: jasmonic acid biosynthetic process (GO:0009695);; Biological Process: response to ethylene (GO:0009723);; Biological Process: response to auxin (GO:0009733);; Biological Process: abscisic acid-activated signaling pathway (GO:0009738);; Biological Process: hype…	K13464|1.3673e-42|bdi:100821983|protein TIFY 9; K13464 jasmonate ZIM domain-containing protein (A)	--	--	tify domain;; Divergent CCT motif	Protein TIFY 9 GN=T31B5.40 OS=Arabidopsis thaliana (Mouse-ear cress) PE=1 SV=1	S	Function unknown	PREDICTED: protein TIFY 9 [Brachypodium distachyon]	biological process: response to stimulus (GO:0050896);; biological process: multi-organism process (GO:0051704);; biological process: metabolic process (GO:0008152);; biological process: cellular process (GO:0009987);; biological process: single-organism process (GO:0044699);; biological process: signaling (GO:0023052);; biological process: biological regulation (GO:0065007);; molecular function:…	Plant hormone signal transduction (ko04075)
Phenylalanine ammonia-lyase activity-0045548	BMK_Unigene_047807	30	3.80886	13	2.15831	16	2.48376	78	11.4273	139	23.9232	159	15.8047	4.15683e-08	-2.28441	down	--	--	Cellular Component: cytoplasm (GO:0005737);; Biological Process: L-phenylalanine catabolic process (GO:0006559);; Biological Process: cinnamic acid biosynthetic process (GO:0009800);; Molecular Function: phenylalanine ammonia-lyase activity (GO:0045548);;	K10775|2.51602e-35|bdi:100845653|phenylalanine ammonia-lyase; K10775 phenylalanine ammonia-lyase [EC:4.3.1.24] (A)	[Q]	Secondary metabolites biosynthesis, transport and catabolism	--	Phenylalanine ammonia-lyase GN=ZB8 OS=Oryza sativa subsp. indica (Rice) PE=3 SV=1	Q	Secondary metabolites biosynthesis, transport and catabolism	Phenylalanine ammonia-lyase [Aegilops tauschii]	cellular component: cell (GO:0005623);; cellular component: cell part (GO:0044464);; biological process: metabolic process (GO:0008152);; biological process: cellular process (GO:0009987);; biological process: single-organism process (GO:0044699);; molecular function: catalytic activity (GO:0003824)	Phenylalanine metabolism (ko00360);; Phenylpropanoid biosynthesis (ko00940)
	BMK_Unigene_053407	45	6.81665	18	3.56555	33	6.11207	105	18.3537	302	62.015	138	16.3664	3.43031e-06	-2.18805	down	--	--	Cellular Component: cytoplasm (GO:0005737);; Biological Process: L-phenylalanine catabolic process (GO:0006559);; Biological Process: cinnamic acid biosynthetic process (GO:0009800);; Molecular Function: phenylalanine ammonia-lyase activity (GO:0045548);;	K10775|1.38325e-72|osa:4336415|Os04g0518400; K10775 phenylalanine ammonia-lyase [EC:4.3.1.24] (A)	[Q]	Secondary metabolites biosynthesis, transport and catabolism	--	Phenylalanine ammonia-lyase GN=PAL OS=Triticum aestivum (Wheat) PE=3 SV=1	E	Amino acid transport and metabolism	phenylalanine ammonia-lyase [Triticum aestivum]	cellular component: cell (GO:0005623);; cellular component: cell part (GO:0044464);; biological process: metabolic process (GO:0008152);; biological process: cellular process (GO:0009987);; biological process: single-organism process (GO:0044699);; molecular function: catalytic activity (GO:0003824)	Phenylalanine metabolism (ko00360);; Phenylpropanoid biosynthesis (ko00940)
Jasmonic acid metabolic process-0009694	BMK_Unigene_096470	332	8.61753	340	11.5404	271	8.60062	1175	35.1933	1254	44.1239	1976	40.1558	2.14945e-19	-1.96863	down	[C]	Energy production and conversion	Cellular Component: extracellular space (GO:0005615);; Molecular Function: UDP-N-acetylmuramate dehydrogenase activity (GO:0008762);; Cellular Component: plastid (GO:0009536);; Biological Process: jasmonic acid metabolic process (GO:0009694);; Biological Process: response to jasmonic acid (GO:0009753);; Biological Process: cytokinin catabolic process (GO:0009823);; Cellular Component: cytoplasmic…	K00279|0|bdi:100821608|cytokinin dehydrogenase 5; K00279 cytokinin dehydrogenase [EC:1.5.99.12] (A)	[C]	Energy production and conversion	Cytokinin dehydrogenase 1, FAD and cytokinin binding;; FAD binding domain	Cytokinin dehydrogenase 5 (Precursor) OS=Oryza sativa subsp. japonica (Rice) PE=2 SV=1	C	Energy production and conversion	PREDICTED: cytokinin dehydrogenase 5 [Brachypodium distachyon]	cellular component: extracellular region (GO:0005576);; cellular component: extracellular region part (GO:0044421);; molecular function: catalytic activity (GO:0003824);; biological process: metabolic process (GO:0008152);; biological process: single-organism process (GO:0044699);; cellular component: cell (GO:0005623);; cellular component: organelle (GO:0043226);; cellular component: cell part (…	Zeatin biosynthesis (ko00908)
Methyltransferase activity-0008168	BMK_Unigene_108133	128	4.55224	71	2.21933	101	4.51871	43	1.61066	42	2.3652	67	1.50261	0.0165821	1.05361	up	[QR]	--	Molecular Function: methyltransferase activity (GO:0008168);; Cellular Component: chloroplast (GO:0009507);; Biological Process: sterol biosynthetic process (GO:0016126);; Biological Process: methylation (GO:0032259);; Molecular Function: violaxanthin de-epoxidase activity (GO:0046422);; Biological Process: oxidation-reduction process (GO:0055114);;	--	--	--	Violaxanthin de-epoxidase (VDE);; Methyltransferase domain	Violaxanthin de-epoxidase, chloroplastic (Precursor) GN=VDE1 OS=Nicotiana tabacum (Common tobacco) PE=2 SV=1	S	Function unknown	unnamed protein product [Triticum aestivum]	molecular function: catalytic activity (GO:0003824);; biological process: metabolic process (GO:0008152);; cellular component: cell (GO:0005623);; cellular component: organelle (GO:0043226);; cellular component: cell part (GO:0044464);; biological process: single-organism process (GO:0044699)	--
	BMK_Unigene_072094	25	1.01381	11	0.583316	14	0.69416	71	3.32239	90	4.94754	109	3.46066	2.71261e-06	-2.05453	down	[QR]	--	Molecular Function: methyltransferase activity (GO:0008168);;	--	[R]	General function prediction only	O-methyltransferase;; Dimerisation domain	O-methyltransferase ZRP4 GN=ZRP4 OS=Zea mays (Maize) PE=2 SV=1	R	General function prediction only	PREDICTED: O-methyltransferase ZRP4-like isoform X1 [Brachypodium distachyon]	molecular function: catalytic activity (GO:0003824);; biological process: metabolic process (GO:0008152)	--
	BMK_Unigene_106338	1127	16.6386	820	16.037	992	17.9938	312	5.49509	317	6.53327	448	5.43528	2.10832e-14	1.5606	up	[E]	Amino acid transport and metabolism	Molecular Function: glycine hydroxymethyltransferase activity (GO:0004372);; Cellular Component: mitochondrion (GO:0005739);; Cellular Component: plasma membrane (GO:0005886);; Biological Process: glycine metabolic process (GO:0006544);; Biological Process: L-serine metabolic process (GO:0006563);; Molecular Function: methyltransferase activity (GO:0008168);; Cellular Component: plastid (GO:00095…	K00600|1.76169e-97|bdi:100825645|serine hydroxymethyltransferase 4-like; K00600 glycine hydroxymethyltransferase [EC:2.1.2.1] (A)	[E]	Amino acid transport and metabolism	Serine hydroxymethyltransferase	Serine hydroxymethyltransferase 4 OS=Arabidopsis thaliana (Mouse-ear cress) PE=1 SV=1	--	--	PREDICTED: serine hydroxymethyltransferase 4-like [Brachypodium distachyon]	molecular function: catalytic activity (GO:0003824);; biological process: metabolic process (GO:0008152);; cellular component: cell (GO:0005623);; cellular component: organelle (GO:0043226);; cellular component: cell part (GO:0044464);; cellular component: membrane (GO:0016020);; biological process: cellular process (GO:0009987);; biological process: single-organism process (GO:0044699);; biologi…	Glycine, serine and threonine metabolism (ko00260);; Cyanoamino acid metabolism (ko00460);; Glyoxylate and dicarboxylate metabolism (ko00630);; One carbon pool by folate (ko00670);; Carbon metabolism (ko01200);; Biosynthesis of amino acids (ko01230)
	BMK_Unigene_011009	292	5.77942	175	4.52935	258	6.24363	92	2.1012	148	3.97096	123	1.906	0.0141677	1.01048	up	--	--	Cellular Component: endosome (GO:0005768);; Cellular Component: Golgi apparatus (GO:0005794);; Cellular Component: trans-Golgi network (GO:0005802);; Cellular Component: plasma membrane (GO:0005886);; Molecular Function: methyltransferase activity (GO:0008168);; Biological Process: response to cytokinin (GO:0009735);; Biological Process: homogalacturonan biosynthetic process (GO:0010289);; Biolog…	--	--	--	Putative S-adenosyl-L-methionine-dependent methyltransferase;; Putative S-adenosyl-L-methionine-dependent methyltransferase	Probable pectin methyltransferase QUA2 OS=Arabidopsis thaliana (Mouse-ear cress) PE=1 SV=2	R	General function prediction only	PREDICTED: probable pectin methyltransferase QUA2 [Brachypodium distachyon]	cellular component: cell (GO:0005623);; cellular component: organelle (GO:0043226);; cellular component: cell part (GO:0044464);; cellular component: organelle part (GO:0044422);; cellular component: membrane (GO:0016020);; molecular function: catalytic activity (GO:0003824);; biological process: metabolic process (GO:0008152);; biological process: response to stimulus (GO:0050896);; biological p…	--
	BMK_Unigene_048253	83	8.7203	31	4.25904	40	5.13842	195	23.641	148	21.0789	255	20.9754	5.25907e-07	-1.70713	down	--	--	Molecular Function: methyltransferase activity (GO:0008168);; Biological Process: methylation (GO:0032259);;	--	--	--	SAM dependent carboxyl methyltransferase	Inactive anthranilate O-methyltransferase 1 GN=AAMT1I OS=Zea mays (Maize) PE=2 SV=1	R	General function prediction only	PREDICTED: benzoate carboxyl methyltransferase-like [Setaria italica]	molecular function: catalytic activity (GO:0003824);; biological process: metabolic process (GO:0008152)	--
Acyl-CoA oxidase activity-0003997	BMK_Unigene_009071	56	1.62746	34	1.01528	37	1.36918	98	2.8428	75	3.48133	144	2.75876	0.0171091	-1.06177	down	[I]	Lipid transport and metabolism	Molecular Function: acyl-CoA dehydrogenase activity (GO:0003995);; Molecular Function: acyl-CoA oxidase activity (GO:0003997);; Cellular Component: peroxisome (GO:0005777);; Biological Process: fatty acid beta-oxidation (GO:0006635);; Biological Process: embryo development ending in seed dormancy (GO:0009793);; Molecular Function: flavin adenine dinucleotide binding (GO:0050660);;	K00232|1.40193e-163|obr:102699828|acyl-coenzyme A oxidase 4, peroxisomal-like; K00232 acyl-CoA oxidase [EC:1.3.3.6] (A)	[E]	Amino acid transport and metabolism	Plant mobile domain;; Acyl-CoA dehydrogenase, middle domain;; Acyl-CoA dehydrogenase, C-terminal domain;; Acyl-CoA dehydrogenase, N-terminal domain	Acyl-coenzyme A oxidase 4, peroxisomal GN=ACX4 OS=Arabidopsis thaliana (Mouse-ear cress) PE=1 SV=1	I	Lipid transport and metabolism	PREDICTED: acyl-coenzyme A oxidase 4, peroxisomal-like [Oryza brachyantha]	molecular function: catalytic activity (GO:0003824);; biological process: metabolic process (GO:0008152);; biological process: single-organism process (GO:0044699);; cellular component: cell (GO:0005623);; cellular component: organelle (GO:0043226);; cellular component: cell part (GO:0044464);; biological process: cellular process (GO:0009987);; biological process: reproductive process (GO:002241…	Fatty acid degradation (ko00071);; alpha-Linolenic acid metabolism (ko00592);; Biosynthesis of unsaturated fatty acids (ko01040);; Fatty acid metabolism (ko01212);; Peroxisome (ko04146)
Oxylipin biosynthetic process-0031408	BMK_Unigene_105454	156	6.02979	58	2.85071	124	6.12489	300	13.0862	1207	60.8333	528	15.6514	0.0227986	-1.81539	down	--	--	Molecular Function: iron ion binding (GO:0005506);; Biological Process: response to hormone (GO:0009725);; Molecular Function: linoleate 13S-lipoxygenase activity (GO:0016165);; Biological Process: oxylipin biosynthetic process (GO:0031408);; Biological Process: oxidation-reduction process (GO:0055114);; Biological Process: response to oxygen-containing compound (GO:1901700);;	K15718|0|sita:101779081|probable linoleate 9S-lipoxygenase 4-like; K15718 linoleate 9S-lipoxygenase [EC:1.13.11.58] (A)	--	--	Lipoxygenase;; PLAT/LH2 domain	Probable linoleate 9S-lipoxygenase 5 GN=LOX1.5 OS=Solanum tuberosum (Potato) PE=2 SV=1	S	Function unknown	PREDICTED: probable linoleate 9S-lipoxygenase 4-like [Setaria italica]	molecular function: binding (GO:0005488);; biological process: response to stimulus (GO:0050896);; molecular function: catalytic activity (GO:0003824);; biological process: metabolic process (GO:0008152);; biological process: single-organism process (GO:0044699);; biological process: cellular process (GO:0009987)	Linoleic acid metabolism (ko00591)
	BMK_Unigene_105453	14	8.96553	3	3.12637	6	8.9158	31	20.1393	60	67.0883	55	21.3386	0.00058782	-2.0696	down	--	--	Molecular Function: iron ion binding (GO:0005506);; Molecular Function: linoleate 13S-lipoxygenase activity (GO:0016165);; Biological Process: oxylipin biosynthetic process (GO:0031408);; Biological Process: response to stimulus (GO:0050896);; Biological Process: oxidation-reduction process (GO:0055114);;	K15718|1.9722e-15|sita:101779081|probable linoleate 9S-lipoxygenase 4-like; K15718 linoleate 9S-lipoxygenase [EC:1.13.11.58] (A)	--	--	Lipoxygenase	Linoleate 9S-lipoxygenase-4 GN=LOX1.5 OS=Glycine max (Soybean) PE=1 SV=1	S	Function unknown	Seed lipoxygenase-3 [Aegilops tauschii]	molecular function: binding (GO:0005488);; molecular function: catalytic activity (GO:0003824);; biological process: metabolic process (GO:0008152);; biological process: single-organism process (GO:0044699);; biological process: cellular process (GO:0009987);; biological process: response to stimulus (GO:0050896)	Linoleic acid metabolism (ko00591)
	BMK_Unigene_111647	137	12.9236	26	3.20724	55	6.34366	3	0.326557	6	0.767263	3	0.221564	4.37326e-09	3.19049	up	[C]	Energy production and conversion	Molecular Function: FMN binding (GO:0010181);; Molecular Function: oxidoreductase activity (GO:0016491);; Biological Process: oxylipin biosynthetic process (GO:0031408);; Biological Process: oxidation-reduction process (GO:0055114);;	--	[CR]	--	--	Putative 12-oxophytodienoate reductase 13 GN=OsJ_14925 OS=Oryza sativa subsp. japonica (Rice) PE=2 SV=1	--	--	PREDICTED: 12-oxophytodienoate reductase 1-like [Brassica rapa]	molecular function: binding (GO:0005488);; molecular function: catalytic activity (GO:0003824);; biological process: metabolic process (GO:0008152);; biological process: single-organism process (GO:0044699);; biological process: cellular process (GO:0009987)	--
	BMK_Unigene_046946	6	0.518971	16	2.03592	5	0.528784	0	0	0	0	0	0	0.0212799	1.97397	up	[C]	Energy production and conversion	Molecular Function: FMN binding (GO:0010181);; Molecular Function: 12-oxophytodienoate reductase activity (GO:0016629);; Biological Process: oxylipin biosynthetic process (GO:0031408);; Biological Process: oxidation-reduction process (GO:0055114);;	--	[CR]	--	--	Putative 12-oxophytodienoate reductase 10 OS=Oryza sativa subsp. japonica (Rice) PE=2 SV=1	C	Energy production and conversion	12-oxophytodienoate reductase 2 [Aegilops tauschii]	molecular function: binding (GO:0005488);; molecular function: catalytic activity (GO:0003824);; biological process: metabolic process (GO:0008152);; biological process: single-organism process (GO:0044699);; biological process: cellular process (GO:0009987)	--
Linoleate 13S-lipoxygenase activity-0016165	BMK_Unigene_105454	156	6.02979	58	2.85071	124	6.12489	300	13.0862	1207	60.8333	528	15.6514	0.0227986	-1.81539	down	--	--	Molecular Function: iron ion binding (GO:0005506);; Biological Process: response to hormone (GO:0009725);; Molecular Function: linoleate 13S-lipoxygenase activity (GO:0016165);; Biological Process: oxylipin biosynthetic process (GO:0031408);; Biological Process: oxidation-reduction process (GO:0055114);; Biological Process: response to oxygen-containing compound (GO:1901700);;	K15718|0|sita:101779081|probable linoleate 9S-lipoxygenase 4-like; K15718 linoleate 9S-lipoxygenase [EC:1.13.11.58] (A)	--	--	Lipoxygenase;; PLAT/LH2 domain	Probable linoleate 9S-lipoxygenase 5 GN=LOX1.5 OS=Solanum tuberosum (Potato) PE=2 SV=1	S	Function unknown	PREDICTED: probable linoleate 9S-lipoxygenase 4-like [Setaria italica]	molecular function: binding (GO:0005488);; biological process: response to stimulus (GO:0050896);; molecular function: catalytic activity (GO:0003824);; biological process: metabolic process (GO:0008152);; biological process: single-organism process (GO:0044699);; biological process: cellular process (GO:0009987)	Linoleic acid metabolism (ko00591)
	BMK_Unigene_105453	14	8.96553	3	3.12637	6	8.9158	31	20.1393	60	67.0883	55	21.3386	0.00058782	-2.0696	down	--	--	Molecular Function: iron ion binding (GO:0005506);; Molecular Function: linoleate 13S-lipoxygenase activity (GO:0016165);; Biological Process: oxylipin biosynthetic process (GO:0031408);; Biological Process: response to stimulus (GO:0050896);; Biological Process: oxidation-reduction process (GO:0055114);;	K15718|1.9722e-15|sita:101779081|probable linoleate 9S-lipoxygenase 4-like; K15718 linoleate 9S-lipoxygenase [EC:1.13.11.58] (A)	--	--	Lipoxygenase	Linoleate 9S-lipoxygenase-4 GN=LOX1.5 OS=Glycine max (Soybean) PE=1 SV=1	S	Function unknown	Seed lipoxygenase-3 [Aegilops tauschii]	molecular function: binding (GO:0005488);; molecular function: catalytic activity (GO:0003824);; biological process: metabolic process (GO:0008152);; biological process: single-organism process (GO:0044699);; biological process: cellular process (GO:0009987);; biological process: response to stimulus (GO:0050896)	Linoleic acid metabolism (ko00591)
	BMK_Unigene_061762	81	3.56499	54	3.10787	54	2.90591	148	7.51643	101	6.02595	235	8.09762	0.00349974	-1.08884	down	--	--	Molecular Function: iron ion binding (GO:0005506);; Cellular Component: cytoplasm (GO:0005737);; Biological Process: fatty acid biosynthetic process (GO:0006633);; Biological Process: response to wounding (GO:0009611);; Biological Process: response to hormone (GO:0009725);; Molecular Function: linoleate 13S-lipoxygenase activity (GO:0016165);; Biological Process: electron transport chain (GO:0022…	K15718|3.21692e-180|osa:4333818|Os03g0699700; K15718 linoleate 9S-lipoxygenase [EC:1.13.11.58] (A)	--	--	Lipoxygenase;; PLAT/LH2 domain	Linoleate 9S-lipoxygenase 1 GN=OSJNBb0017F17.10 OS=Oryza sativa subsp. japonica (Rice) PE=2 SV=2	O	Posttranslational modification, protein turnover, chaperones	Putative lipoxygenase 3 [Aegilops tauschii]	molecular function: binding (GO:0005488);; cellular component: cell (GO:0005623);; cellular component: cell part (GO:0044464);; biological process: metabolic process (GO:0008152);; biological process: cellular process (GO:0009987);; biological process: single-organism process (GO:0044699);; biological process: response to stimulus (GO:0050896);; molecular function: catalytic activity (GO:0003824)…	Linoleic acid metabolism (ko00591)
Lipid metabolic process-0006629	BMK_Unigene_091602	19	1.77477	16	1.95437	12	1.37052	4	0.431148	1	0.126626	2	0.146264	0.0369349	1.79414	up	--	--	Cellular Component: extracellular region (GO:0005576);; Biological Process: lipid metabolic process (GO:0006629);; Cellular Component: cytoplasmic membrane-bounded vesicle (GO:0016023);; Molecular Function: hydrolase activity, acting on ester bonds (GO:0016788);;	--	--	--	GDSL-like Lipase/Acylhydrolase	GDSL esterase/lipase At1g20120 (Precursor) GN=At1g20120 OS=Arabidopsis thaliana (Mouse-ear cress) PE=2 SV=2	I	Lipid transport and metabolism	predicted protein [Hordeum vulgare subsp. vulgare]	cellular component: extracellular region (GO:0005576);; biological process: metabolic process (GO:0008152);; biological process: single-organism process (GO:0044699);; cellular component: cell (GO:0005623);; cellular component: organelle (GO:0043226);; cellular component: cell part (GO:0044464);; molecular function: catalytic activity (GO:0003824)	--
	BMK_Unigene_091932	1529	57.2598	196	9.59831	496	22.7112	95	4.10528	107	5.43198	125	3.66496	0.00351175	2.02695	up	[C]	Energy production and conversion	Cellular Component: mitochondrion (GO:0005739);; Biological Process: glycerol metabolic process (GO:0006071);; Biological Process: lipid metabolic process (GO:0006629);; Molecular Function: glycerophosphodiester phosphodiesterase activity (GO:0008889);; Cellular Component: cytoplasmic membrane-bounded vesicle (GO:0016023);;	--	[R]	General function prediction only	Glycerophosphoryl diester phosphodiesterase family	Glycerophosphodiester phosphodiesterase GDPD2 {ECO:0000305} OS=Arabidopsis thaliana (Mouse-ear cress) PE=2 SV=1	R	General function prediction only	PREDICTED: glycerophosphodiester phosphodiesterase GDPD2 [Brachypodium distachyon]	cellular component: cell (GO:0005623);; cellular component: organelle (GO:0043226);; cellular component: cell part (GO:0044464);; biological process: metabolic process (GO:0008152);; biological process: cellular process (GO:0009987);; biological process: single-organism process (GO:0044699);; molecular function: catalytic activity (GO:0003824)	--
[truncated: 94 more rows]
