# Supplementary material for: The Plant Salicylic Acid Signalling Pathway Regulates the Infection of a Biotrophic Pathogen in Grasses Associated with an Epichloë Endophyte
Source: J Fungi (Basel). 2021 Aug 4;7(8):633. doi: 10.3390/jof7080633 (PMC8399569; doi:10.3390/jof7080633)
Supplement: Supplementary file 1 [file jof-07-00633-s001.zip › Table S2.xlsx]

## Sheet: Sheet1
Pathway	Type	Gene name	#ID	T13_count (E+)	T13_FPKM (E+)	T14_count (E+)	T14_FPKM (E+)	T15_count (E+)	T15_FPKM (E+)	T16_count (E-)	T16_FPKM (E-)	T17_count (E-)	T17_FPKM (E-)	T21_count (E-)	T21_FPKM (E-)	T25_count (P+)	T25_FPKM (P+)	T26_count (P+)	T26_FPKM (P+)	T27_count (P+)	T27_FPKM (P+)	T22_count (E+ P+)	T22_FPKM (E+ P+)	T23_count (E+ P+)	T23_FPKM (E+ P+)	T24_count (E+ P+)	T24_FPKM (E+ P+)	E+ FDR	E+ log2FC	E+ regulated	P+ FDR	P+ log2FC	P+ regulated	E+P+ FDR	E+P+ log2FC	E+P+ regulated	COG_class	COG_class_annotation	GO_annotation	KEGG_annotation	KOG_class	KOG_class_annotation	Pfam_annotation	Swissprot_annotation	eggNOG_class	eggNOG_class_annotation	nr_annotation	GO_second_level_annotation	KEGG_pathway_annotation
SA	Synthesis	Phenylalanine ammonia lyase (PAL)	BMK_Unigene_047807	12	1.80558	11	1.82769	15	2.47159	78	11.4273	139	23.9232	159	15.8047	14	1.88787	14	1.90466	14	1.88896	30	3.80886	13	2.15831	16	2.48376	4.76025e-08	-2.61469	down	1.24695e-09	-2.63437	down	4.15683e-08	-2.28441	down	--	--	Cellular Component: cytoplasm (GO:0005737);; Biological Process: L-phenylalanine catabolic process (GO:0006559);; Biological Process: cinnamic acid biosynthetic process (GO:0009800);; Molecular Function: phenylalanine ammonia-lyase activity (GO:0045548);;	K10775|2.51602e-35|bdi:100845653|phenylalanine ammonia-lyase; K10775 phenylalanine ammonia-lyase [EC:4.3.1.24] (A)	[Q]	Secondary metabolites biosynthesis, transport and catabolism	--	Phenylalanine ammonia-lyase GN=ZB8 OS=Oryza sativa subsp. indica (Rice) PE=3 SV=1	Q	Secondary metabolites biosynthesis, transport and catabolism	Phenylalanine ammonia-lyase [Aegilops tauschii]	cellular component: cell (GO:0005623);; cellular component: cell part (GO:0044464);; biological process: metabolic process (GO:0008152);; biological process: cellular process (GO:0009987);; biological process: single-organism process (GO:0044699);; molecular function: catalytic activity (GO:0003824)	Phenylalanine metabolism (ko00360);; Phenylpropanoid biosynthesis (ko00940)
SA	Synthesis	PAL	BMK_Unigene_075391	194	6.01478	164	5.85915	72	12.256	607	24.6599	1144	41.2802	881	24.9054	817	35.9623	796	25.1139	584	18.4153	624	21.9686	388	18.8199	496	19.0818	1.05422e-05	-2.09843	down	0.742946	-0.200864	unchanged	0.174325	-0.699588	unchanged	[E]	Amino acid transport and metabolism	Cellular Component: cytoplasm (GO:0005737);; Biological Process: L-phenylalanine catabolic process (GO:0006559);; Biological Process: cinnamic acid biosynthetic process (GO:0009800);; Molecular Function: phenylalanine ammonia-lyase activity (GO:0045548);;	K13064|0|bdi:100839236|phenylalanine ammonia-lyase; K13064 phenylalanine/tyrosine ammonia-lyase [EC:4.3.1.25] (A)	[Q]	Secondary metabolites biosynthesis, transport and catabolism	Aromatic amino acid lyase	Phenylalanine ammonia-lyase OS=Oryza sativa subsp. japonica (Rice) PE=1 SV=2	Q	Secondary metabolites biosynthesis, transport and catabolism	phenylalanine ammonia-lyase [Phyllostachys edulis]	cellular component: cell (GO:0005623);; cellular component: cell part (GO:0044464);; biological process: metabolic process (GO:0008152);; biological process: cellular process (GO:0009987);; biological process: single-organism process (GO:0044699);; molecular function: catalytic activity (GO:0003824)	Phenylalanine metabolism (ko00360);; Phenylpropanoid biosynthesis (ko00940)
SA	Synthesis	PAL	BMK_Unigene_053407	12	2.15427	43	8.5244	29	5.70121	105	18.3537	302	62.015	138	16.3664	29	4.66581	60	9.73922	54	8.69306	45	6.81665	18	3.56555	33	6.11207	0.00444816	-2.00597	down	0.0022562	-1.67371	down	3.43031e-06	-2.18805	down	--	--	Cellular Component: cytoplasm (GO:0005737);; Biological Process: L-phenylalanine catabolic process (GO:0006559);; Biological Process: cinnamic acid biosynthetic process (GO:0009800);; Molecular Function: phenylalanine ammonia-lyase activity (GO:0045548);;	K10775|1.38325e-72|osa:4336415|Os04g0518400; K10775 phenylalanine ammonia-lyase [EC:4.3.1.24] (A)	[Q]	Secondary metabolites biosynthesis, transport and catabolism	--	Phenylalanine ammonia-lyase GN=PAL OS=Triticum aestivum (Wheat) PE=3 SV=1	E	Amino acid transport and metabolism	phenylalanine ammonia-lyase [Triticum aestivum]	cellular component: cell (GO:0005623);; cellular component: cell part (GO:0044464);; biological process: metabolic process (GO:0008152);; biological process: cellular process (GO:0009987);; biological process: single-organism process (GO:0044699);; molecular function: catalytic activity (GO:0003824)	Phenylalanine metabolism (ko00360);; Phenylpropanoid biosynthesis (ko00940)
SA	Synthesis	Isochorismate synthase-1 (ICS-1)	BMK_Unigene_101995	103	18.3761	60	17.2086	49	10.2262	36	5.61332	23	6.97219	46	5.39544	9	3.47138	15	5.42983	15	5.68126	22	5.52329	39	7.85211	35	8.17827	0.0159187	1.31985	up	0.379953	-1.02167	unchanged	0.958308	0.0929391	unchanged	[HQ]	--	Molecular Function: isochorismate synthase activity (GO:0008909);; Cellular Component: plastid (GO:0009536);; Biological Process: systemic acquired resistance (GO:0009627);; Biological Process: salicylic acid biosynthetic process (GO:0009697);; Biological Process: stomatal movement (GO:0010118);; Biological Process: negative regulation of defense response (GO:0031348);; Biological Process: phyllo…	K02552|0|bdi:100833004|isochorismate synthase 1, chloroplastic-like; K02552 menaquinone-specific isochorismate synthase [EC:5.4.4.2] (A)	[E]	Amino acid transport and metabolism	chorismate binding enzyme	Isochorismate synthase 2, chloroplastic (Precursor) GN=ICS2 OS=Arabidopsis thaliana (Mouse-ear cress) PE=2 SV=2	H	Coenzyme transport and metabolism	PREDICTED: isochorismate synthase 1, chloroplastic-like [Brachypodium distachyon]	molecular function: catalytic activity (GO:0003824);; biological process: metabolic process (GO:0008152);; cellular component: cell (GO:0005623);; cellular component: organelle (GO:0043226);; cellular component: cell part (GO:0044464);; biological process: immune system process (GO:0002376);; biological process: response to stimulus (GO:0050896);; biological process: multi-organism process (GO:00…	Ubiquinone and other terpenoid-quinone biosynthesis (ko00130)
SA	Synthesis	ICS	BMK_Unigene_112722	1247	14.864	1007	13.2549	846	11.0431	610	7.07971	499	6.80364	903	7.11072	228	2.43565	548	5.90615	668	7.14012	540	5.43128	727	9.5618	552	6.78834	6.78775e-05	1.03033	up	0.742946	-0.346607	unchanged	0.933566	0.0760917	unchanged	[H]	Coenzyme transport and metabolism	Molecular Function: magnesium ion binding (GO:0000287);; Biological Process: cellular amino acid catabolic process (GO:0009063);; Biological Process: menaquinone biosynthetic process (GO:0009234);; Molecular Function: hydro-lyase activity (GO:0016836);; Molecular Function: thiamine pyrophosphate binding (GO:0030976);; Biological Process: phylloquinone biosynthetic process (GO:0042372);; Biologica…	K14759|0|bdi:100843372|protein PHYLLO, chloroplastic; K14759 isochorismate synthase / 2-succinyl-5-enolpyruvyl-6-hydroxy-3-cyclohexene-1-carboxylate synthase / 2-succinyl-6-hydroxy-2,4-cyclohexadiene-1-carboxylate synthase / O-succinylbenzoate synthase [EC:5.4.4.2 2.2.1.9 4.2.99.20 4.2.1.113] (A)	[E]	Amino acid transport and metabolism	Thiamine pyrophosphate enzyme, N-terminal TPP binding domain;; Thiamine pyrophosphate enzyme, C-terminal TPP binding domain;; Alpha/beta hydrolase family;; Alpha/beta hydrolase family;; alpha/beta hydrolase fold;; Mandelate racemase / muconate lactonizing enzyme, C-terminal domain;; Phospholipase/Carboxylesterase;; Enolase C-terminal domain-like;; Lipase;; Dienelactone hydrolase family	2-succinyl-6-hydroxy-2,4-cyclohexadiene-1-carboxylate synthase (Precursor) GN=T6L1.7/T6L1.8 OS=Arabidopsis thaliana (Mouse-ear cress) PE=2 SV=2	--	--	PREDICTED: protein PHYLLO, chloroplastic [Brachypodium distachyon]	molecular function: binding (GO:0005488);; biological process: metabolic process (GO:0008152);; biological process: cellular process (GO:0009987);; biological process: single-organism process (GO:0044699);; molecular function: catalytic activity (GO:0003824);; biological process: biological regulation (GO:0065007)	Ubiquinone and other terpenoid-quinone biosynthesis (ko00130)
SA	Synthesis	ICS-1	BMK_Unigene_007161	332	12.925	352	14.241	436	11.8342	333	7.13554	299	8.15344	470	6.93108	440	7.42727	320	7.13094	376	7.86794	460	8.21276	294	8.11782	426	10.3665	0.557136	0.44205	unchanged	0.742946	0.168878	unchanged	0.810776	0.250505	unchanged	[HQ]	--	Molecular Function: isochorismate synthase activity (GO:0008909);; Cellular Component: plastid (GO:0009536);; Biological Process: systemic acquired resistance (GO:0009627);; Biological Process: salicylic acid biosynthetic process (GO:0009697);; Biological Process: stomatal movement (GO:0010118);; Biological Process: negative regulation of defense response (GO:0031348);; Biological Process: phyllo…	K02552|0|bdi:100833004|isochorismate synthase 1, chloroplastic-like; K02552 menaquinone-specific isochorismate synthase [EC:5.4.4.2] (A)	[E]	Amino acid transport and metabolism	chorismate binding enzyme;; Uncharacterised protein family (UPF0203)	Isochorismate synthase 2, chloroplastic (Precursor) GN=ICS2 OS=Arabidopsis thaliana (Mouse-ear cress) PE=2 SV=2	H	Coenzyme transport and metabolism	PREDICTED: isochorismate synthase 1, chloroplastic-like [Brachypodium distachyon]	molecular function: catalytic activity (GO:0003824);; biological process: metabolic process (GO:0008152);; cellular component: cell (GO:0005623);; cellular component: organelle (GO:0043226);; cellular component: cell part (GO:0044464);; biological process: immune system process (GO:0002376);; biological process: response to stimulus (GO:0050896);; biological process: multi-organism process (GO:00…	Ubiquinone and other terpenoid-quinone biosynthesis (ko00130)
SA	Synthesis	SA binding protein-2	BMK_Unigene_089771	68	3.07425	70	3.49466	46	2.27739	19	0.836373	17	0.879124	25	0.746665	179	7.25259	164	6.70391	132	5.35135	195	7.43882	23	1.14734	69	3.21836	0.000110004	1.84353	up	5.97761e-14	2.76711	up	0.000924	1.88418	up	--	--	Molecular Function: catalytic activity (GO:0003824);; Biological Process: lipid metabolic process (GO:0006629);;	--	--	--	Alpha/beta hydrolase family;; Alpha/beta hydrolase family;; alpha/beta hydrolase fold	Salicylic acid-binding protein 2 GN=SABP2 OS=Nicotiana tabacum (Common tobacco) PE=1 SV=1	R	General function prediction only	PREDICTED: salicylic acid-binding protein 2-like [Brachypodium distachyon]	molecular function: catalytic activity (GO:0003824);; biological process: metabolic process (GO:0008152);; biological process: single-organism process (GO:0044699)	--
SA	Signalling	Salicylate-O-methyl transferase (SAMT)	BMK_Unigene_012962	43	1.62019	77	3.20379	83	3.42472	92	3.37521	74	3.18933	146	3.63418	97	3.27551	76	2.5892	116	3.91936	62	1.97119	51	2.12033	78	3.03212	0.929987	-0.135948	unchanged	0.970959	0.0363303	unchanged	0.787518	-0.46595	unchanged	--	--	--	--	--	--	SAM dependent carboxyl methyltransferase;; SAM dependent carboxyl methyltransferase	Salicylate carboxymethyltransferase GN=SAMT OS=Clarkia breweri (Fairy fans) PE=1 SV=1	S	Function unknown	hypothetical protein SORBIDRAFT_10g001150 [Sorghum bicolor]	--	--
SA	Signalling	Nonexpressor of PR genes 1 (NPR1)	BMK_Unigene_012482	1530	34.9227	1271	32.036	2088	52.1911	1479	32.87	1333	34.803	2341	35.2999	1274	26.0612	1365	28.171	1087	22.2487	1479	28.4855	1319	33.2197	1078	25.3857	0.776168	0.358728	unchanged	0.742946	-0.314788	unchanged	0.810776	-0.21407	unchanged	--	--	Cellular Component: nucleus (GO:0005634);; Cellular Component: plastid (GO:0009536);; Biological Process: defense response to bacterium, incompatible interaction (GO:0009816);; Biological Process: defense response to fungus, incompatible interaction (GO:0009817);;	K14508|0|osa:4325503|Os01g0767900; K14508 regulatory protein NPR1 (A)	[R]	General function prediction only	NPR1/NIM1 like defence protein C terminal;; BTB/POZ domain	Regulatory protein NPR3 GN=NPR3 OS=Arabidopsis thaliana (Mouse-ear cress) PE=1 SV=1	R	General function prediction only	Regulatory protein NPR4 [Triticum urartu]	cellular component: cell (GO:0005623);; cellular component: organelle (GO:0043226);; cellular component: cell part (GO:0044464);; biological process: immune system process (GO:0002376);; biological process: response to stimulus (GO:0050896);; biological process: multi-organism process (GO:0051704)	Plant hormone signal transduction (ko04075)
SA	Signalling	NPR1	BMK_Unigene_008502	54	5.55979	38	9.0189	21	3.6342	37	4.42728	21	4.63412	62	3.88648	19	4.61579	42	4.5594	18	4.79236	26	4.01855	41	4.18491	20	3.69064	0.835469	0.338934	unchanged	0.742946	-0.346745	unchanged	0.917917	-0.162153	unchanged	--	--	Cellular Component: nucleus (GO:0005634);; Cellular Component: plastid (GO:0009536);; Biological Process: defense response to bacterium, incompatible interaction (GO:0009816);; Biological Process: defense response to fungus, incompatible interaction (GO:0009817);;	K14508|0|dosa:Os03t0667100-01|Os03g0667100; Similar to NPR1-like protein.; K14508 regulatory protein NPR1 (A)	[R]	General function prediction only	NPR1/NIM1 like defence protein C terminal;; Domain of unknown function (DUF3420);; Ankyrin repeats (3 copies);; Ankyrin repeats (many copies);; Ankyrin repeat;; Ankyrin repeats (many copies);; Ankyrin repeat;; BTB/POZ domain	Regulatory protein NPR3 GN=NPR3 OS=Arabidopsis thaliana (Mouse-ear cress) PE=1 SV=1	R	General function prediction only	Regulatory protein NPR1 [Aegilops tauschii]	cellular component: cell (GO:0005623);; cellular component: organelle (GO:0043226);; cellular component: cell part (GO:0044464);; biological process: immune system process (GO:0002376);; biological process: response to stimulus (GO:0050896);; biological process: multi-organism process (GO:0051704)	Plant hormone signal transduction (ko04075)
SA	Signalling	TGACG sequence-specific binding protein 2.1 (TGA2.1)	BMK_Unigene_102036	61	1.9787	50	1.791	58	2.06029	182	5.74826	93	3.45067	320	6.85733	287	8.34336	182	5.33795	181	5.26487	199	5.4468	107	3.82973	148	4.95297	0.0104559	-1.22735	down	0.742946	0.324577	unchanged	0.863894	-0.151274	unchanged	--	--	Molecular Function: sequence-specific DNA binding transcription factor activity (GO:0003700);; Biological Process: regulation of transcription, DNA-templated (GO:0006355);; Molecular Function: sequence-specific DNA binding (GO:0043565);;	K14431|0|bdi:100845620|transcription factor HBP-1b(c38)-like; K14431 transcription factor TGA (A)	--	--	Seed dormancy control;; bZIP transcription factor;; Basic region leucine zipper	TGACG-sequence-specific DNA-binding protein TGA-2.1 GN=TGA21 OS=Nicotiana tabacum (Common tobacco) PE=1 SV=1	S	Function unknown	PREDICTED: transcription factor HBP-1b(c38)-like [Brachypodium distachyon]	molecular function: nucleic acid binding transcription factor activity (GO:0001071);; biological process: biological regulation (GO:0065007);; molecular function: binding (GO:0005488)	Plant hormone signal transduction (ko04075)
SA	Signalling	TGA4	BMK_Unigene_111306	181	9.21094	109	9.57491	141	10.0557	187	12.65	224	12.7147	312	14.912	960	42.9817	697	35.9866	409	22.6121	1068	47.3047	406	19.7935	671	38.1291	0.835469	-0.328136	unchanged	3.88531e-05	1.52672	up	1.5743e-08	1.59847	up	--	--	Biological Process: transcription, DNA-templated (GO:0006351);; Biological Process: defense response (GO:0006952);; Biological Process: regulation of cellular process (GO:0050794);; Biological Process: response to other organism (GO:0051707);;	K14431|8.90838e-176|sita:101781674|transcription factor TGA4-like; K14431 transcription factor TGA (A)	--	--	Seed dormancy control;; bZIP transcription factor;; Basic region leucine zipper	Transcription factor TGA4 GN=T31P16_20 OS=Arabidopsis thaliana (Mouse-ear cress) PE=1 SV=2	K	Transcription	PREDICTED: transcription factor TGA4-like isoform X1 [Setaria italica]	biological process: metabolic process (GO:0008152);; biological process: cellular process (GO:0009987);; biological process: response to stimulus (GO:0050896);; biological process: biological regulation (GO:0065007);; biological process: multi-organism process (GO:0051704)	Plant hormone signal transduction (ko04075)
SA	Signalling	TGA6	BMK_Unigene_008536	45	1.66051	34	1.38543	12	0.484909	19	0.682651	27	1.13963	38	0.926336	68	2.24878	96	3.20298	60	1.98536	125	3.89205	55	2.23938	87	3.3121	0.835469	0.440918	unchanged	0.0193669	1.33026	up	0.000238928	1.62046	up	--	--	Biological Process: transcription, DNA-templated (GO:0006351);;	K14431|6.45642e-135|bdi:100839004|transcription factor TGA6-like; K14431 transcription factor TGA (A)	--	--	Seed dormancy control;; bZIP transcription factor;; Basic region leucine zipper	Transcription factor HBP-1b(c38) OS=Triticum aestivum (Wheat) PE=2 SV=1	S	Function unknown	predicted protein [Hordeum vulgare subsp. vulgare]	biological process: metabolic process (GO:0008152);; biological process: cellular process (GO:0009987)	Plant hormone signal transduction (ko04075)
SA	Signalling	WRKY6	BMK_Unigene_103243	246	8.29282	222	8.26411	310	11.444	769	25.2412	438	16.8893	1244	27.7041	1537	46.4356	1389	42.3373	1096	33.1312	1211	34.4469	501	18.6355	859	29.8755	0.00444816	-1.10825	down	0.0190633	0.866903	unchanged	0.810776	0.251595	unchanged	--	--	Molecular Function: DNA binding (GO:0003677);;	--	--	--	WRKY DNA -binding domain	WRKY transcription factor 6 GN=WRKY6 OS=Arabidopsis thaliana (Mouse-ear cress) PE=1 SV=1	K	Transcription	PREDICTED: probable WRKY transcription factor 47 [Brachypodium distachyon]	molecular function: binding (GO:0005488)	--
SA	Signalling	WRKY33	BMK_Unigene_067344	59	146.337	109	223.007	187	517.999	110	244.078	147	372.835	142	258.457	76	183.25	54	147.713	89	223.939	68	141.131	32	121.972	46	152.332	0.900453	0.204835	unchanged	0.413612	-0.719219	unchanged	0.00355135	-1.25765	down	--	--	Molecular Function: sequence-specific DNA binding transcription factor activity (GO:0003700);; Biological Process: regulation of transcription, DNA-templated (GO:0006355);; Molecular Function: sequence-specific DNA binding (GO:0043565);;	K13424|6.64383e-106|sita:101776857|probable WRKY transcription factor 33-like; K13424 WRKY transcription factor 33 (A)	--	--	WRKY DNA -binding domain	Probable WRKY transcription factor 26 GN=WRKY26 OS=Arabidopsis thaliana (Mouse-ear cress) PE=2 SV=2	K	Transcription	PREDICTED: probable WRKY transcription factor 33-like [Setaria italica]	molecular function: nucleic acid binding transcription factor activity (GO:0001071);; biological process: biological regulation (GO:0065007);; molecular function: binding (GO:0005488)	Plant-pathogen interaction (ko04626)
SA	Signalling	WRKY33	BMK_Unigene_093412	139	10.7309	118	10.0596	741	62.6456	195	14.6579	537	47.4206	304	15.5043	168	11.6236	91	6.3521	155	10.7303	152	9.90159	62	5.2814	114	9.07992	0.95668	0.181926	unchanged	0.0584703	-1.15095	unchanged	0.00116946	-1.49328	down	--	--	Molecular Function: sequence-specific DNA binding transcription factor activity (GO:0003700);; Biological Process: regulation of transcription, DNA-templated (GO:0006355);; Molecular Function: sequence-specific DNA binding (GO:0043565);;	K13424|6.62513e-79|bdi:100845575|probable WRKY transcription factor 33; K13424 WRKY transcription factor 33 (A)	--	--	--	Probable WRKY transcription factor 26 GN=WRKY26 OS=Arabidopsis thaliana (Mouse-ear cress) PE=2 SV=2	K	Transcription	PREDICTED: probable WRKY transcription factor 33 [Brachypodium distachyon]	molecular function: nucleic acid binding transcription factor activity (GO:0001071);; biological process: biological regulation (GO:0065007);; molecular function: binding (GO:0005488)	Plant-pathogen interaction (ko04626)
SA	Signalling	WRKY70	BMK_Unigene_064270	53	2.61758	105	5.9992	173	10.2761	112	5.77061	172	9.7733	186	6.19917	108	4.82459	60	2.72401	116	5.13738	58	2.45876	19	1.1444	40	2.03816	0.973124	-0.0805873	unchanged	0.742946	-0.571925	unchanged	1.61041e-05	-1.74592	down	--	--	Molecular Function: sequence-specific DNA binding transcription factor activity (GO:0003700);; Biological Process: regulation of transcription, DNA-templated (GO:0006355);; Cellular Component: plastid (GO:0009536);; Molecular Function: sequence-specific DNA binding (GO:0043565);;	--	--	--	WRKY DNA -binding domain	Probable WRKY transcription factor 70 GN=WRKY70 OS=Arabidopsis thaliana (Mouse-ear cress) PE=2 SV=1	S	Function unknown	putative WRKY transcription factor 70 [Triticum urartu]	molecular function: nucleic acid binding transcription factor activity (GO:0001071);; biological process: biological regulation (GO:0065007);; cellular component: cell (GO:0005623);; cellular component: organelle (GO:0043226);; cellular component: cell part (GO:0044464);; molecular function: binding (GO:0005488)	--
SA	Transcriptional cascade	B-1,3-glucanase	BMK_Unigene_095544	58	9.76639	8	1.48755	19	3.50356	5	0.81977	1	0.192609	4	0.444961	46	6.94182	32	4.87203	2	0.301992	621	88.2341	2	0.371596	81	14.0717	0.00383062	2.45914	up	0.0537582	1.7415	unchanged	0.200926	1.38666	unchanged	--	--	Cellular Component: cell wall (GO:0005618);; Cellular Component: vacuole (GO:0005773);; Cellular Component: plasma membrane (GO:0005886);; Biological Process: carbohydrate metabolic process (GO:0005975);; Biological Process: response to cold (GO:0009409);; Biological Process: response to bacterium (GO:0009617);; Biological Process: response to salt stress (GO:0009651);; Biological Process: defens…	--	--	--	Glycosyl hydrolases family 17	Lichenase-2 (Precursor; Fragment) OS=Hordeum vulgare (Barley) PE=1 SV=1	R	General function prediction only	(1-3, 1-4)-beta-glucanase [Avena sativa]	cellular component: cell (GO:0005623);; cellular component: cell part (GO:0044464);; cellular component: organelle (GO:0043226);; cellular component: membrane (GO:0016020);; biological process: metabolic process (GO:0008152);; biological process: response to stimulus (GO:0050896);; biological process: multi-organism process (GO:0051704);; biological process: immune system process (GO:0002376);; m…	--
SA	Transcriptional cascade	B-1,3-glucanase	BMK_Unigene_095545	563	30.4908	182	10.8845	145	8.59959	30	1.58197	95	5.88511	62	2.21823	565	27.4232	613	30.0175	34	1.65119	6872	314.038	67	4.00378	852	47.6052	0.000665391	2.15241	up	0.40336	1.22315	unchanged	0.0978108	1.61718	unchanged	--	--	Cellular Component: cell wall (GO:0005618);; Cellular Component: vacuole (GO:0005773);; Cellular Component: plasma membrane (GO:0005886);; Biological Process: carbohydrate metabolic process (GO:0005975);; Biological Process: response to cold (GO:0009409);; Biological Process: response to bacterium (GO:0009617);; Biological Process: response to salt stress (GO:0009651);; Biological Process: defens…	--	--	--	Glycosyl hydrolases family 17	Lichenase-2 (Precursor; Fragment) OS=Hordeum vulgare (Barley) PE=1 SV=1	R	General function prediction only	(1,3;1,4) beta glucanase [Triticum aestivum]	cellular component: cell (GO:0005623);; cellular component: cell part (GO:0044464);; cellular component: organelle (GO:0043226);; cellular component: membrane (GO:0016020);; biological process: metabolic process (GO:0008152);; biological process: response to stimulus (GO:0050896);; biological process: multi-organism process (GO:0051704);; biological process: immune system process (GO:0002376);; m…	--
SA	Transcriptional cascade	B-1,3-glucanase	BMK_Unigene_101281	112	9.95563	178	16.7132	100	7.28519	14	0.226486	6	0.141904	11	0.153667	20	0.403034	13	0.280426	30	0.528417	161	9.85298	100	8.84626	193	12.1431	4.26369e-16	3.65926	up	0.742946	0.798388	unchanged	4.06095e-20	3.56981	up	--	--	Cellular Component: cytoplasmic membrane-bounded vesicle (GO:0016023);; Molecular Function: hydrolase activity (GO:0016787);;	--	[R]	General function prediction only	Xyloglucan endo-transglycosylase (XET) C-terminus;; Glycosyl hydrolases family 16;; Glycosyl hydrolases family 16;; Dienelactone hydrolase family;; Glycosyl hydrolases family 16	Endo-1,3;1,4-beta-D-glucanase (Precursor) OS=Zea mays (Maize) PE=1 SV=1	R	General function prediction only	PREDICTED: endo-1,3;1,4-beta-D-glucanase-like [Brachypodium distachyon]	cellular component: cell (GO:0005623);; cellular component: organelle (GO:0043226);; cellular component: cell part (GO:0044464);; molecular function: catalytic activity (GO:0003824);; biological process: metabolic process (GO:0008152)	--
SA	Transcriptional cascade	Pathogenesis-related protein 1 (PR1)	BMK_Unigene_105268	0	0	0	0	0	0	0	0	0	0	0	0	0	0	0	0	0	0	111	4.53341	108	5.76796	103	5.14346	--	--	--	--	--	--	2.2874e-25	5.45426	up	--	--	--	K13449|2.48025e-14|mdm:103434045|pathogenesis-related protein 1-like; K13449 pathogenesis-related protein 1 (A)	[S]	Function unknown	Crisp;; Cysteine-rich secretory protein family	Pathogenesis-related protein 1A1 (Precursor) OS=Solanum lycopersicum (Tomato) PE=2 SV=1	S	Function unknown	hypothetical protein AOR_1_3270174 [Aspergillus oryzae RIB40]	--	Plant hormone signal transduction (ko04075);; Plant-pathogen interaction (ko04626)
SA	Transcriptional cascade	PR1	BMK_Unigene_113322	533	41.0547	275	23.3907	186	15.6891	881	66.0735	646	56.9165	1287	65.4892	1736	119.838	2427	169.028	1433	98.9785	4779	310.607	1830	155.788	2289	182.06	0.0505631	-1.02095	unchanged	0.000153977	1.08931	up	9.3661e-12	1.72334	up	--	--	Biological Process: defense response (GO:0006952);; Biological Process: response to biotic stimulus (GO:0009607);;	--	--	--	Pathogenesis-related protein Bet v I family	Pathogenesis-related protein 1 GN=PR1 OS=Asparagus officinalis (Garden asparagus) PE=2 SV=1	S	Function unknown	pathogenesis-related protein [Triticum aestivum]	biological process: response to stimulus (GO:0050896)	--
SA	Transcriptional cascade	PR1a	BMK_Unigene_005746	1	13.7465	5	28.8839	2	7.85537	0	4.46155	0	7.73719	3	5.6758	28	49.23	21	54.4273	8	23.0149	13	30.402	7	19.1706	20	30.8971	0.835469	0.735721	unchanged	0.00733869	2.12547	up	0.0196868	1.99014	up	[S]	Function unknown	Cellular Component: extracellular region (GO:0005576);; Cellular Component: cytoplasmic membrane-bounded vesicle (GO:0016023);;	K13449|5.33453e-47|dosa:Os07t0129200-01|Os07g0129200, PATHOGENESIS-RELATED_GENE_1A, PR1A; Similar to Pathogenesis-related protein PR1a.; K13449 pathogenesis-related protein 1 (A)	[S]	Function unknown	Cysteine-rich secretory protein family	Pathogenesis-related protein 1 (Precursor) OS=Hordeum vulgare (Barley) PE=2 SV=1	S	Function unknown	hypothetical protein OsI_24759 [Oryza sativa Indica Group]	cellular component: extracellular region (GO:0005576);; cellular component: cell (GO:0005623);; cellular component: organelle (GO:0043226);; cellular component: cell part (GO:0044464)	Plant hormone signal transduction (ko04075);; Plant-pathogen interaction (ko04626)
SA	Transcriptional cascade	Subtilase	BMK_Unigene_007936	391	5.052	412	5.87841	175	2.47614	122	1.53484	112	1.65529	157	1.34011	129	1.49378	159	1.85754	133	1.54098	212	2.31133	126	1.79635	178	2.3728	0.000115199	1.61495	up	0.742946	0.198876	unchanged	0.426162	0.515313	unchanged	[P]	Inorganic ion transport and metabolism	Molecular Function: serine-type endopeptidase activity (GO:0004252);; Cellular Component: cell wall (GO:0005618);; Biological Process: proteolysis (GO:0006508);; Biological Process: asymmetric cell division (GO:0008356);; Cellular Component: cytoplasmic membrane-bounded vesicle (GO:0016023);; Molecular Function: identical protein binding (GO:0042802);; Biological Process: negative regulation of c…	--	--	--	Subtilase family;; Heavy-metal-associated domain;; Copper/zinc superoxide dismutase (SODC);; Copper/zinc superoxide dismutase (SODC)	Copper chaperone for superoxide dismutase, chloroplastic (Precursor) OS=Oryza sativa subsp. japonica (Rice) PE=2 SV=1	O	Posttranslational modification, protein turnover, chaperones	PREDICTED: subtilisin-like protease [Brachypodium distachyon]	molecular function: catalytic activity (GO:0003824);; biological process: metabolic process (GO:0008152);; cellular component: cell (GO:0005623);; cellular component: cell part (GO:0044464);; biological process: cellular process (GO:0009987);; biological process: single-organism process (GO:0044699);; cellular component: organelle (GO:0043226);; molecular function: binding (GO:0005488);; biologic…
SA	Transcriptional cascade	Subtilase STB3.3	BMK_Unigene_014080	162	3.52235	163	3.91364	108	2.57153	79	1.67248	181	4.5016	128	1.83858	1017	19.8175	937	18.4209	342	6.66811	400	7.33865	388	9.3086	465	10.431	0.835469	0.437179	unchanged	0.00793575	1.88829	up	7.17646e-06	1.65015	up	[O]	Posttranslational modification, protein turnover, chaperones	Molecular Function: serine-type endopeptidase activity (GO:0004252);; Cellular Component: cell wall (GO:0005618);; Biological Process: proteolysis (GO:0006508);; Cellular Component: cytoplasmic membrane-bounded vesicle (GO:0016023);; Molecular Function: identical protein binding (GO:0042802);; Biological Process: negative regulation of catalytic activity (GO:0043086);;	--	--	--	Peptidase inhibitor I9;; Subtilase family;; Subtilase family;; PA domain	Subtilisin-like protease SBT3.3 {ECO:0000303|PubMed:16193095} (Precursor) OS=Arabidopsis thaliana (Mouse-ear cress) PE=2 SV=1	R	General function prediction only	PREDICTED: subtilisin-like protease SDD1-like [Oryza brachyantha]	molecular function: catalytic activity (GO:0003824);; biological process: metabolic process (GO:0008152);; cellular component: cell (GO:0005623);; cellular component: cell part (GO:0044464);; cellular component: organelle (GO:0043226);; molecular function: binding (GO:0005488);; biological process: biological regulation (GO:0065007)
SA	Transcriptional cascade	Subtilase STB3.3	BMK_Unigene_107410	635	40.0101	344	23.9348	193	13.3169	328	20.1227	327	23.5675	510	21.2286	80	4.51747	136	7.74797	191	10.7917	135	7.17742	261	18.1456	132	8.58073	0.835469	0.370981	unchanged	0.000175273	-1.32254	down	0.0873975	-0.847865	unchanged	--	--	Molecular Function: serine-type endopeptidase activity (GO:0004252);; Biological Process: proteolysis (GO:0006508);; Cellular Component: cytoplasmic membrane-bounded vesicle (GO:0016023);; Molecular Function: identical protein binding (GO:0042802);; Biological Process: negative regulation of catalytic activity (GO:0043086);;	--	--	--	Peptidase inhibitor I9;; Subtilase family	Subtilisin-like protease SBT3.3 {ECO:0000303|PubMed:16193095} (Precursor) OS=Arabidopsis thaliana (Mouse-ear cress) PE=2 SV=1	O	Posttranslational modification, protein turnover, chaperones	subtilisin-like proteinase-like [Oryza sativa Japonica Group]	molecular function: catalytic activity (GO:0003824);; biological process: metabolic process (GO:0008152);; cellular component: cell (GO:0005623);; cellular component: organelle (GO:0043226);; cellular component: cell part (GO:0044464);; molecular function: binding (GO:0005488);; biological process: biological regulation (GO:0065007)
SA	SA response markers	MLO-like protein 1	BMK_Unigene_050332	117	13.8517	73	10.549	75	8.74263	95	15.4138	58	8.89778	151	16.5435	390	39.6881	448	48.3083	140	15.0216	925	82.8238	267	35.9513	506	57.6209	0.835469	0.248532	unchanged	0.000166885	1.6703	up	4.92338e-15	2.45893	up	--	--	Molecular Function: calmodulin binding (GO:0005516);; Biological Process: defense response (GO:0006952);; Biological Process: response to biotic stimulus (GO:0009607);; Cellular Component: integral component of membrane (GO:0016021);;	K08472|0|bdi:100846941|MLO-like protein 1; K08472 mlo protein (A)	--	--	Mlo family;; Mlo family	MLO-like protein 1 GN=T10P11.12 OS=Arabidopsis thaliana (Mouse-ear cress) PE=1 SV=1	S	Function unknown	PREDICTED: MLO-like protein 1 [Brachypodium distachyon]	molecular function: binding (GO:0005488);; biological process: response to stimulus (GO:0050896);; cellular component: membrane (GO:0016020);; cellular component: membrane part (GO:0044425)	--
SA	Response markers	MLO-like protein 5	BMK_Unigene_003832	45	1.26749	55	1.59704	72	2.11762	62	1.59804	74	2.04463	78	1.21307	42	1.22332	46	1.14604	66	1.6466	18	1.08322	22	0.896511	25	1.30768	0.972633	0.0721956	unchanged	0.742946	-0.358956	unchanged	0.00886739	-1.38354	down	--	--	Molecular Function: calmodulin binding (GO:0005516);; Cellular Component: cytoplasm (GO:0005737);; Biological Process: defense response (GO:0006952);; Biological Process: response to biotic stimulus (GO:0009607);; Biological Process: pollen tube reception (GO:0010483);; Cellular Component: endomembrane system (GO:0012505);; Cellular Component: integral component of membrane (GO:0016021);;	K08472|4.79754e-38|sita:101772947|MLO-like protein 5-like; K08472 mlo protein (A)	--	--	Mlo family	MLO-like protein 7 GN=F5J6.19 OS=Arabidopsis thaliana (Mouse-ear cress) PE=2 SV=3	S	Function unknown	TPA: hypothetical protein ZEAMMB73_604520 [Zea mays]	molecular function: binding (GO:0005488);; cellular component: cell (GO:0005623);; cellular component: cell part (GO:0044464);; biological process: response to stimulus (GO:0050896);; biological process: reproductive process (GO:0022414);; biological process: multicellular organismal process (GO:0032501);; biological process: multi-organism process (GO:0051704);; cellular component: membrane (GO:…	--
SA	Response markers	MLO-like protein 13	BMK_Unigene_010157	1056	172.896	1190	205.207	849	133.555	416	136.119	324	120.686	734	136.925	500	89.3847	545	119.737	750	135.101	859	91.0866	614	131.182	942	119.599	8.71097e-08	1.49502	up	0.631213	0.425356	unchanged	0.00097913	0.899557	unchanged	--	--	Molecular Function: calmodulin binding (GO:0005516);; Biological Process: defense response (GO:0006952);; Biological Process: response to biotic stimulus (GO:0009607);; Cellular Component: integral component of membrane (GO:0016021);; Molecular Function: metal ion binding (GO:0046872);;	K08472|6.5263e-171|bdi:100825311|MLO-like protein 13; K08472 mlo protein (A)	--	--	Mlo family;; gag-polypeptide of LTR copia-type;; gag-polypeptide of LTR copia-type;; Zinc knuckle	MLO-like protein 1 GN=T10P11.12 OS=Arabidopsis thaliana (Mouse-ear cress) PE=1 SV=1	S	Function unknown	seven trans-membrane protein [Triticum aestivum]	molecular function: binding (GO:0005488);; biological process: response to stimulus (GO:0050896);; cellular component: membrane (GO:0016020);; cellular component: membrane part (GO:0044425)	--
SA	Response markers	MLO	BMK_Unigene_109917	44	3.04055	44	3.35759	41	3.10265	11	0.74013	5	0.395221	17	0.776076	25	1.54828	12	0.749781	28	1.73507	38	2.21576	42	3.20246	49	3.49342	8.68215e-05	2.15982	up	0.742946	0.827237	unchanged	0.00136158	1.83502	up	--	--	--	--	--	--	Mlo family	--	--	--	--	--	--
SA	Response markers	Callose synthase-5	BMK_Unigene_010502	5	0.0982902	7	0.151955	19	0.473601	44	0.957032	77	1.7539	50	0.701277	21	0.38759	46	0.85317	61	1.0753	30	0.497623	21	0.54227	23	0.48675	0.0360974	-1.73271	down	0.742946	-0.352303	unchanged	0.225693	-0.989493	unchanged	--	--	Cellular Component: 1,3-beta-D-glucan synthase complex (GO:0000148);; Molecular Function: 1,3-beta-D-glucan synthase activity (GO:0003843);; Biological Process: (1->3)-beta-D-glucan biosynthetic process (GO:0006075);; Biological Process: microsporogenesis (GO:0009556);; Biological Process: plant-type cell wall modification (GO:0009827);; Biological Process: pollen germination (GO:0009846);; Biolo…	K11000|0|obr:102719496|callose synthase 5-like; K11000 callose synthase [EC:2.4.1.-] (A)	[M]	Cell wall/membrane/envelope biogenesis	1,3-beta-glucan synthase component	Callose synthase 5 OS=Arabidopsis thaliana (Mouse-ear cress) PE=1 SV=1	M	Cell wall/membrane/envelope biogenesis	PREDICTED: callose synthase 5-like, partial [Oryza brachyantha]	cellular component: cell (GO:0005623);; cellular component: membrane (GO:0016020);; cellular component: macromolecular complex (GO:0032991);; cellular component: membrane part (GO:0044425);; cellular component: cell part (GO:0044464);; molecular function: catalytic activity (GO:0003824);; biological process: metabolic process (GO:0008152);; biological process: cellular process (GO:0009987);; biol…	--
SA	Response markers	Callose synthase-10	BMK_Unigene_112340	437	8.36048	199	4.20416	443	9.28119	591	11.0091	176	3.85153	822	10.3891	148	2.53759	267	4.61865	137	2.35034	385	6.21512	675	14.2491	197	3.8884	0.986998	-0.0445963	unchanged	0.0170468	-1.18952	down	0.996562	-0.0112194	unchanged	--	--	Cellular Component: 1,3-beta-D-glucan synthase complex (GO:0000148);; Molecular Function: 1,3-beta-D-glucan synthase activity (GO:0003843);; Cellular Component: Golgi apparatus (GO:0005794);; Biological Process: (1->3)-beta-D-glucan biosynthetic process (GO:0006075);; Biological Process: membrane fusion (GO:0006944);; Biological Process: sister chromatid cohesion (GO:0007062);; Biological Process…	K11000|0|bdi:100833455|callose synthase 10; K11000 callose synthase [EC:2.4.1.-] (A)	[M]	Cell wall/membrane/envelope biogenesis	1,3-beta-glucan synthase subunit FKS1, domain-1	Callose synthase 10 GN=T1J8.3 OS=Arabidopsis thaliana (Mouse-ear cress) PE=2 SV=5	M	Cell wall/membrane/envelope biogenesis	PREDICTED: callose synthase 10 [Brachypodium distachyon]	cellular component: cell (GO:0005623);; cellular component: membrane (GO:0016020);; cellular component: macromolecular complex (GO:0032991);; cellular component: membrane part (GO:0044425);; cellular component: cell part (GO:0044464);; molecular function: catalytic activity (GO:0003824);; biological process: metabolic process (GO:0008152);; cellular component: organelle (GO:0043226);; biological …	--
SA	Response markers	Callose synthase-11	BMK_Unigene_010709	25	3.58219	27	3.68573	49	5.34295	11	4.01574	10	3.63547	34	4.5855	65	6.02067	38	5.88198	31	3.92713	70	7.92884	29	5.88785	55	6.87607	0.217294	1.20814	unchanged	0.18014	1.20559	unchanged	0.0185768	1.44901	up	--	--	Biological Process: reproduction (GO:0000003);; Cellular Component: 1,3-beta-D-glucan synthase complex (GO:0000148);; Molecular Function: 1,3-beta-D-glucan synthase activity (GO:0003843);; Biological Process: (1->3)-beta-D-glucan biosynthetic process (GO:0006075);; Biological Process: pollen development (GO:0009555);; Biological Process: response to fungus (GO:0009620);; Biological Process: salic…	K11000|0|bdi:100843972|callose synthase 11-like; K11000 callose synthase [EC:2.4.1.-] (A)	[M]	Cell wall/membrane/envelope biogenesis	1,3-beta-glucan synthase component;; 1,3-beta-glucan synthase subunit FKS1, domain-1;; 1,3-beta-glucan synthase component	Callose synthase 11 GN=T32N4.8 OS=Arabidopsis thaliana (Mouse-ear cress) PE=2 SV=1	M	Cell wall/membrane/envelope biogenesis	PREDICTED: callose synthase 11-like [Brachypodium distachyon]	biological process: reproduction (GO:0000003);; cellular component: cell (GO:0005623);; cellular component: membrane (GO:0016020);; cellular component: macromolecular complex (GO:0032991);; cellular component: membrane part (GO:0044425);; cellular component: cell part (GO:0044464);; molecular function: catalytic activity (GO:0003824);; biological process: metabolic process (GO:0008152);; biologic…	--
JA	Synthesis	Omega-3 fatty acid desaturase 7 (FAD7)	BMK_Unigene_103953	82	3.24271	52	2.27077	59	2.55503	612	23.5647	413	18.6816	967	25.2625	1149	40.7215	466	16.6622	754	26.7377	135	4.50471	68	2.96714	96	3.9167	3.10945e-23	-2.79638	down	0.742946	0.414753	unchanged	4.16907e-24	-2.44418	down	--	--	Biological Process: fatty acid biosynthetic process (GO:0006633);; Cellular Component: chloroplast (GO:0009507);; Cellular Component: membrane (GO:0016020);; Molecular Function: acyl-[acyl-carrier-protein] desaturase activity (GO:0045300);; Molecular Function: transition metal ion binding (GO:0046914);; Biological Process: oxidation-reduction process (GO:0055114);;	K03921|0|osa:4344897|Os08g0200100; K03921 acyl-[acyl-carrier-protein] desaturase [EC:1.14.19.2] (A)	--	--	Fatty acid desaturase	Acyl-[acyl-carrier-protein] desaturase 7, chloroplastic (Precursor) OS=Oryza sativa subsp. japonica (Rice) PE=2 SV=1	I	Lipid transport and metabolism	Os08g0200100 [Oryza sativa Japonica Group]	biological process: metabolic process (GO:0008152);; biological process: cellular process (GO:0009987);; biological process: single-organism process (GO:0044699);; cellular component: cell (GO:0005623);; cellular component: organelle (GO:0043226);; cellular component: cell part (GO:0044464);; cellular component: membrane (GO:0016020);; molecular function: catalytic activity (GO:0003824);; molecul…	Fatty acid biosynthesis (ko00061);; Biosynthesis of unsaturated fatty acids (ko01040);; Fatty acid metabolism (ko01212)
JA	Synthesis	FAD7	BMK_Unigene_102872	4167	124.569	8456	279.143	37209	1218.1	5634	163.99	5584	190.942	8364	165.179	4483	120.106	5207	140.743	5925	158.83	4494	113.359	3201	105.586	3799	117.168	0.479223	1.24631	unchanged	0.742946	-0.210341	unchanged	0.0103696	-0.597848	unchanged	[I]	Lipid transport and metabolism	Cellular Component: mitochondrion (GO:0005739);; Cellular Component: endoplasmic reticulum (GO:0005783);; Biological Process: unsaturated fatty acid biosynthetic process (GO:0006636);; Biological Process: response to cold (GO:0009409);; Cellular Component: chloroplast envelope (GO:0009941);; Cellular Component: membrane (GO:0016020);; Molecular Function: oxidoreductase activity, acting on paired …	K10257|0|bdi:100831377|omega-3 fatty acid desaturase, chloroplastic-like; K10257 omega-3 fatty acid desaturase (delta-15 desaturase) [EC:1.14.19.-] (A)	--	--	Domain of unknown function (DUF3474);; Fatty acid desaturase	Omega-3 fatty acid desaturase, chloroplastic (Precursor) GN=FAD7 OS=Glycine max (Soybean) PE=2 SV=1	I	Lipid transport and metabolism	predicted protein [Hordeum vulgare subsp. vulgare]	cellular component: cell (GO:0005623);; cellular component: organelle (GO:0043226);; cellular component: cell part (GO:0044464);; biological process: metabolic process (GO:0008152);; biological process: cellular process (GO:0009987);; biological process: single-organism process (GO:0044699);; biological process: response to stimulus (GO:0050896);; cellular component: organelle part (GO:0044422);;…	Biosynthesis of unsaturated fatty acids (ko01040);; Fatty acid metabolism (ko01212)
JA	Synthesis	FAD7	BMK_Unigene_112496	526	22.1565	439	20.42	239	11.0246	257	10.5406	289	13.9246	284	7.90296	191	7.21039	394	15.006	338	12.7671	250	8.88576	160	7.43654	257	11.1687	0.18566	0.831455	unchanged	0.748773	0.181591	unchanged	0.810776	-0.201049	unchanged	[I]	Lipid transport and metabolism	Cellular Component: mitochondrion (GO:0005739);; Cellular Component: endoplasmic reticulum (GO:0005783);; Biological Process: unsaturated fatty acid biosynthetic process (GO:0006636);; Biological Process: response to cold (GO:0009409);; Cellular Component: chloroplast envelope (GO:0009941);; Cellular Component: membrane (GO:0016020);; Molecular Function: oxidoreductase activity, acting on paired …	K10257|1.38145e-57|bdi:100840287|omega-3 fatty acid desaturase, chloroplastic-like; K10257 omega-3 fatty acid desaturase (delta-15 desaturase) [EC:1.14.19.-] (A)	--	--	Fatty acid desaturase	Omega-3 fatty acid desaturase, chloroplastic (Precursor) GN=FAD7 OS=Sesamum indicum (Oriental sesame) PE=2 SV=1	I	Lipid transport and metabolism	PREDICTED: omega-3 fatty acid desaturase, chloroplastic-like [Brachypodium distachyon]	cellular component: cell (GO:0005623);; cellular component: organelle (GO:0043226);; cellular component: cell part (GO:0044464);; biological process: metabolic process (GO:0008152);; biological process: cellular process (GO:0009987);; biological process: single-organism process (GO:0044699);; biological process: response to stimulus (GO:0050896);; cellular component: organelle part (GO:0044422);;…	Biosynthesis of unsaturated fatty acids (ko01040);; Fatty acid metabolism (ko01212)
JA	Synthesis	Phospholipase D-α1 (PLD-α1)	BMK_Unigene_012101	2765	30.5938	2408	29.4219	1756	21.2771	1616	17.4099	2417	30.5904	2280	16.6659	390	3.86734	758	7.58335	1177	11.6781	898	8.38404	929	11.342	918	10.4794	0.700796	0.460805	unchanged	0.00124594	-1.30119	down	0.00101785	-1.02842	down	[I]	Lipid transport and metabolism	Molecular Function: phospholipase D activity (GO:0004630);; Biological Process: membrane lipid metabolic process (GO:0006643);; Cellular Component: membrane (GO:0016020);; Molecular Function: ion binding (GO:0043167);; Cellular Component: intracellular membrane-bounded organelle (GO:0043231);; Cellular Component: cytoplasmic part (GO:0044444);; Biological Process: single-organism process (GO:0044…	K01115|0|zma:103626543|phospholipase D delta-like; K01115 phospholipase D1/2 [EC:3.1.4.4] (A)	[I]	Lipid transport and metabolism	C2 domain;; Triose-phosphate Transporter family;; EamA-like transporter family;; UAA transporter family;; EamA-like transporter family;; Phospholipase D C terminal	Phospholipase D alpha 1 (Precursor) GN=PLD1 OS=Oryza sativa subsp. japonica (Rice) PE=1 SV=2	I	Lipid transport and metabolism	phospholipase D family protein [Zea mays]	molecular function: catalytic activity (GO:0003824);; biological process: metabolic process (GO:0008152);; biological process: cellular process (GO:0009987);; biological process: single-organism process (GO:0044699);; cellular component: membrane (GO:0016020);; molecular function: binding (GO:0005488);; cellular component: cell (GO:0005623);; cellular component: organelle (GO:0043226);; cellular …	Glycerophospholipid metabolism (ko00564);; Ether lipid metabolism (ko00565);; Endocytosis (ko04144)
JA	Synthesis	PLD-α1	BMK_Unigene_011358	101	2.3472	112	2.87424	49	1.24702	167	3.77886	107	2.84435	309	4.74397	56	1.16634	78	1.63899	90	1.87556	69	1.35306	75	1.9232	111	2.66137	0.60743	-0.616171	unchanged	0.0129518	-1.10343	down	0.091954	-0.857042	unchanged	[I]	Lipid transport and metabolism	Molecular Function: phospholipase D activity (GO:0004630);; Molecular Function: calcium ion binding (GO:0005509);; Molecular Function: phosphatidylinositol-4,5-bisphosphate binding (GO:0005546);; Cellular Component: nucleus (GO:0005634);; Cellular Component: mitochondrion (GO:0005739);; Cellular Component: plasma membrane (GO:0005886);; Biological Process: membrane lipid metabolic process (GO:000…	K01115|0|bdi:100822640|phospholipase D alpha 1-like; K01115 phospholipase D1/2 [EC:3.1.4.4] (A)	[I]	Lipid transport and metabolism	Phospholipase D Active site motif;; C2 domain	Phospholipase D alpha 1 (Precursor) GN=PLD1 OS=Oryza sativa subsp. japonica (Rice) PE=1 SV=2	I	Lipid transport and metabolism	Phospholipase D alpha 1 [Aegilops tauschii]	molecular function: catalytic activity (GO:0003824);; biological process: metabolic process (GO:0008152);; molecular function: binding (GO:0005488);; cellular component: cell (GO:0005623);; cellular component: organelle (GO:0043226);; cellular component: cell part (GO:0044464);; cellular component: membrane (GO:0016020);; biological process: cellular process (GO:0009987);; biological process: sin…	Glycerophospholipid metabolism (ko00564);; Ether lipid metabolism (ko00565);; Endocytosis (ko04144)
JA	Synthesis	Plastochron1 (PLA1)	BMK_Unigene_065283	12	1.3863	14	1.83703	49	6.60386	3	0.337454	26	2.61645	9	0.686871	0	0.0621209	0	0.125346	0	0.497253	1	0.175464	3	0.382414	2	0.357564	0.775414	0.884728	unchanged	0.0336939	-1.83303	down	0.275939	-1.36061	unchanged	--	--	Molecular Function: triglyceride lipase activity (GO:0004806);; Cellular Component: mitochondrion (GO:0005739);; Biological Process: lipid metabolic process (GO:0006629);; Cellular Component: plastid (GO:0009536);;	--	[I]	Lipid transport and metabolism	--	Phospholipase A1-Ibeta2, chloroplastic (Precursor) GN=At4g16820 OS=Arabidopsis thaliana (Mouse-ear cress) PE=1 SV=2	I	Lipid transport and metabolism	unknown [Zea mays]	molecular function: catalytic activity (GO:0003824);; biological process: metabolic process (GO:0008152);; cellular component: cell (GO:0005623);; cellular component: organelle (GO:0043226);; cellular component: cell part (GO:0044464);; biological process: single-organism process (GO:0044699)	--
JA	Synthesis	PLA1	BMK_Unigene_068979	3	0.580873	11	1.73566	66	9.72871	10	0.964819	5	0.938024	7	0.993208	46	6.30825	25	4.94317	6	2.48185	89	13.4068	4	1.28188	33	4.7943	0.26618	1.53212	unchanged	0.312906	1.2527	unchanged	0.0264783	1.76511	up	--	--	Molecular Function: triglyceride lipase activity (GO:0004806);; Biological Process: lipid metabolic process (GO:0006629);;	--	[I]	Lipid transport and metabolism	Lipase (class 3)	Phospholipase A1-Igamma1, chloroplastic (Precursor) GN=At1g06800 OS=Arabidopsis thaliana (Mouse-ear cress) PE=1 SV=2	I	Lipid transport and metabolism	PREDICTED: lipase-like [Brachypodium distachyon]	molecular function: catalytic activity (GO:0003824);; biological process: metabolic process (GO:0008152);; biological process: single-organism process (GO:0044699)	--
JA	Synthesis	PLA1	BMK_Unigene_092983	1	0.195561	0	0	0	0	0	0	0	0	0	0	0	0	0	0	0	0	47	7.75565	3	0.647348	8	1.61409	--	--	--	--	--	--	0.000927435	2.50637	up	--	--	Molecular Function: triglyceride lipase activity (GO:0004806);; Cellular Component: cytoplasm (GO:0005737);; Molecular Function: phosphatidylcholine 1-acylhydrolase activity (GO:0008970);; Biological Process: lipid catabolic process (GO:0016042);;	--	[I]	Lipid transport and metabolism	--	Phospholipase A1-II 7 OS=Oryza sativa subsp. japonica (Rice) PE=3 SV=1	I	Lipid transport and metabolism	hypothetical protein F775_13080 [Aegilops tauschii]	molecular function: catalytic activity (GO:0003824);; biological process: metabolic process (GO:0008152);; cellular component: cell (GO:0005623);; cellular component: cell part (GO:0044464);; biological process: single-organism process (GO:0044699)	--
JA	Synthesis	PLA1	BMK_Unigene_095861	26	12.2425	41	11.2482	24	11.1023	103	19.9291	58	18.7079	177	20.8511	93	18.3006	55	18.2471	28	12.5648	159	37.6486	57	17.2549	81	25.7052	0.0301007	-1.27284	down	0.742946	-0.607343	unchanged	0.998116	-0.00238319	unchanged	[I]	Lipid transport and metabolism	Molecular Function: triglyceride lipase activity (GO:0004806);; Biological Process: lipid metabolic process (GO:0006629);;	--	[I]	Lipid transport and metabolism	Lipase (class 3)	Phospholipase A1-II 1 OS=Oryza sativa subsp. japonica (Rice) PE=3 SV=2	I	Lipid transport and metabolism	Lipase [Aegilops tauschii]	molecular function: catalytic activity (GO:0003824);; biological process: metabolic process (GO:0008152);; biological process: single-organism process (GO:0044699)	--
JA	Synthesis	Lipoxygenase 1 (LOX1)	BMK_Unigene_065530	40	3.1057	31	2.65789	31	2.63579	77	5.82112	143	12.7001	139	7.12968	133	9.25467	60	4.21216	107	7.44977	53	3.47228	38	3.25551	78	6.24812	0.0180662	-1.33089	down	0.865533	-0.147273	unchanged	0.206274	-0.867857	unchanged	--	--	Molecular Function: iron ion binding (GO:0005506);; Cellular Component: chloroplast (GO:0009507);; Biological Process: response to abscisic acid (GO:0009737);; Biological Process: response to jasmonic acid (GO:0009753);; Biological Process: defense response to bacterium, incompatible interaction (GO:0009816);; Molecular Function: linoleate 13S-lipoxygenase activity (GO:0016165);; Biological Proce…	K15718|1.08736e-99|bdi:100845752|linoleate 9S-lipoxygenase 1; K15718 linoleate 9S-lipoxygenase [EC:1.13.11.58] (A)	--	--	Lipoxygenase	Linoleate 9S-lipoxygenase 1 GN=LOX1.1 OS=Hordeum vulgare (Barley) PE=1 SV=2	S	Function unknown	lipoxygenase, partial [Triticum aestivum]	molecular function: binding (GO:0005488);; cellular component: cell (GO:0005623);; cellular component: organelle (GO:0043226);; cellular component: cell part (GO:0044464);; biological process: response to stimulus (GO:0050896);; biological process: immune system process (GO:0002376);; biological process: multi-organism process (GO:0051704);; molecular function: catalytic activity (GO:0003824);; b…	Linoleic acid metabolism (ko00591)
JA	Synthesis	LOX1.1	BMK_Unigene_061762	48	2.50366	12	0.69118	23	1.31375	148	7.51643	101	6.02595	235	8.09762	202	9.44267	47	2.21659	93	4.34987	81	3.56499	54	3.10787	54	2.90591	0.000239966	-1.90556	down	0.754526	-0.24557	unchanged	0.00349974	-1.08884	down			--	--	Molecular Function: iron ion binding (GO:0005506);; Cellular Component: cytoplasm (GO:0005737);; Biological Process: fatty acid biosynthetic process (GO:0006633);; Biological Process: response to wounding (GO:0009611);; Biological Process: response to hormone (GO:0009725);; Molecular Function: linoleate 13S-lipoxygenase activity (GO:0016165);; Biological Process: electron transport chain (GO:0022…	K15718|3.21692e-180|osa:4333818|Os03g0699700; K15718 linoleate 9S-lipoxygenase [EC:1.13.11.58] (A)	--	--	Lipoxygenase;; PLAT/LH2 domain	Linoleate 9S-lipoxygenase 1 GN=OSJNBb0017F17.10 OS=Oryza sativa subsp. japonica (Rice) PE=2 SV=2	O	Posttranslational modification, protein turnover, chaperones	Putative lipoxygenase 3 [Aegilops tauschii]
JA	Synthesis	LOX4	BMK_Unigene_105453	18	7.79181	47	59.4477	113	106.271	31	20.1393	60	67.0883	55	21.3386	0	0.761792	7	5.89233	11	18.4206	14	8.96553	3	3.12637	6	8.9158	0.835469	0.569544	unchanged	0.00197489	-2.10562	down	0.00058782	-2.0696	down	--	--	Molecular Function: iron ion binding (GO:0005506);; Molecular Function: linoleate 13S-lipoxygenase activity (GO:0016165);; Biological Process: oxylipin biosynthetic process (GO:0031408);; Biological Process: response to stimulus (GO:0050896);; Biological Process: oxidation-reduction process (GO:0055114);;	K15718|1.9722e-15|sita:101779081|probable linoleate 9S-lipoxygenase 4-like; K15718 linoleate 9S-lipoxygenase [EC:1.13.11.58] (A)	--	--	Lipoxygenase	Linoleate 9S-lipoxygenase-4 GN=LOX1.5 OS=Glycine max (Soybean) PE=1 SV=1	S	Function unknown	Seed lipoxygenase-3 [Aegilops tauschii]	molecular function: binding (GO:0005488);; molecular function: catalytic activity (GO:0003824);; biological process: metabolic process (GO:0008152);; biological process: single-organism process (GO:0044699);; biological process: cellular process (GO:0009987);; biological process: response to stimulus (GO:0050896)	Linoleic acid metabolism (ko00591)
JA	Synthesis	LOX4	BMK_Unigene_105454	111	5.1946	912	46.7398	1795	85.9302	300	13.0862	1207	60.8333	528	15.6514	20	1.33013	94	4.19982	213	8.60151	156	6.02979	58	2.85071	124	6.12489	0.836491	0.452225	unchanged	0.277669	-1.35052	unchanged	0.0227986	-1.81539	down	--	--	Molecular Function: iron ion binding (GO:0005506);; Biological Process: response to hormone (GO:0009725);; Molecular Function: linoleate 13S-lipoxygenase activity (GO:0016165);; Biological Process: oxylipin biosynthetic process (GO:0031408);; Biological Process: oxidation-reduction process (GO:0055114);; Biological Process: response to oxygen-containing compound (GO:1901700);;	K15718|0|sita:101779081|probable linoleate 9S-lipoxygenase 4-like; K15718 linoleate 9S-lipoxygenase [EC:1.13.11.58] (A)	--	--	Lipoxygenase;; PLAT/LH2 domain	Probable linoleate 9S-lipoxygenase 5 GN=LOX1.5 OS=Solanum tuberosum (Potato) PE=2 SV=1	S	Function unknown	PREDICTED: probable linoleate 9S-lipoxygenase 4-like [Setaria italica]	molecular function: binding (GO:0005488);; biological process: response to stimulus (GO:0050896);; molecular function: catalytic activity (GO:0003824);; biological process: metabolic process (GO:0008152);; biological process: single-organism process (GO:0044699);; biological process: cellular process (GO:0009987)	Linoleic acid metabolism (ko00591)
JA	Synthesis	Allene oxide synthase (AOS)	BMK_Unigene_005306	3909	100.468	4827	137.32	1828	52.2575	4352	108.99	4900	144.326	7342	124.744	1619	37.8234	2179	50.7791	3257	75.0232	1579	34.6373	1457	46.03	2007	53.7853	0.836491	-0.21985	unchanged	0.000323204	-1.07964	down	1.03744e-10	-1.48212	down	[J]	Translation, ribosomal structure and biogenesis	Molecular Function: monooxygenase activity (GO:0004497);; Molecular Function: iron ion binding (GO:0005506);; Biological Process: tryptophan catabolic process (GO:0006569);; Biological Process: fatty acid metabolic process (GO:0006631);; Molecular Function: electron carrier activity (GO:0009055);; Biological Process: response to wounding (GO:0009611);; Biological Process: indoleacetic acid biosyn…	K10528|0|bdi:100831133|allene oxide synthase, chloroplastic; K10528 hydroperoxide lyase [EC:4.1.2.-] (A)	--	--	Cytochrome P450;; Ribosomal protein S14p/S29e	Linolenate hydroperoxide lyase, chloroplastic {ECO:0000305|PubMed:9701595} (Precursor) OS=Arabidopsis thaliana (Mouse-ear cress) PE=1 SV=1	Q	Secondary metabolites biosynthesis, transport and catabolism	predicted protein [Hordeum vulgare subsp. vulgare]	molecular function: catalytic activity (GO:0003824);; biological process: metabolic process (GO:0008152);; biological process: single-organism process (GO:0044699);; molecular function: binding (GO:0005488);; biological process: cellular process (GO:0009987);; molecular function: electron carrier activity (GO:0009055);; biological process: response to stimulus (GO:0050896);; biological process: b…	alpha-Linolenic acid metabolism (ko00592)
JA	Synthesis	Allene oxide cyclase-3 (AOC-3)	BMK_Unigene_093005	921	44.483	1203	64.1618	1350	71.4033	1964	92.3618	2496	137.895	3076	98.1469	2565	111.028	2289	99.9619	2013	87.1842	1938	78.9819	896	47.7505	1405	70.0109	0.238065	-0.675545	unchanged	0.970655	-0.0273141	unchanged	0.0427551	-0.698011	unchanged	--	--	Cellular Component: plasma membrane (GO:0005886);; Biological Process: response to desiccation (GO:0009269);; Biological Process: response to cold (GO:0009409);; Cellular Component: chloroplast thylakoid membrane (GO:0009535);; Cellular Component: chloroplast stroma (GO:0009570);; Biological Process: response to fungus (GO:0009620);; Biological Process: response to salt stress (GO:0009651);; Biol…	K10525|5.92104e-120|sita:101764321|allene oxide cyclase 3, chloroplastic-like; K10525 allene oxide cyclase [EC:5.3.99.6] (A)	--	--	Allene oxide cyclase	Allene oxide cyclase 3, chloroplastic (Precursor) GN=AOC3 OS=Arabidopsis thaliana (Mouse-ear cress) PE=2 SV=1	R	General function prediction only	PREDICTED: allene oxide cyclase 3, chloroplastic-like [Setaria italica]	cellular component: cell (GO:0005623);; cellular component: membrane (GO:0016020);; cellular component: cell part (GO:0044464);; biological process: response to stimulus (GO:0050896);; cellular component: organelle (GO:0043226);; cellular component: organelle part (GO:0044422);; biological process: multi-organism process (GO:0051704);; biological process: metabolic process (GO:0008152);; biologic…	alpha-Linolenic acid metabolism (ko00592)
JA	Synthesis	Oxidoreductase-3 (OPR-3)	BMK_Unigene_109749	1231	37.134	1572	41.156	2228	67.7108	2788	82.5984	2044	57.9754	3976	79.9725	3057	67.594	4290	97.4127	4084	81.5978	4843	98.7211	2673	83.0864	4152	98.2086	0.835469	-0.325542	unchanged	0.0566453	0.563259	unchanged	0.177136	0.495386	unchanged		Energy production and conversion	Cellular Component: mitochondrion (GO:0005739);; Molecular Function: FMN binding (GO:0010181);; Molecular Function: oxidoreductase activity (GO:0016491);; Biological Process: oxylipin biosynthetic process (GO:0031408);; Biological Process: oxidation-reduction process (GO:0055114);;	K05894|0|bdi:100828447|putative 12-oxophytodienoate reductase 11; K05894 12-oxophytodienoic acid reductase [EC:1.3.1.42] (A)	[CR]	--	NADH:flavin oxidoreductase / NADH oxidase family	Putative 12-oxophytodienoate reductase 11 GN=OPR11 OS=Oryza sativa subsp. japonica (Rice) PE=2 SV=1	--	--	predicted protein [Hordeum vulgare subsp. vulgare]	cellular component: cell (GO:0005623);; cellular component: organelle (GO:0043226);; cellular component: cell part (GO:0044464);; molecular function: binding (GO:0005488);; molecular function: catalytic activity (GO:0003824);; biological process: metabolic process (GO:0008152);; biological process: single-organism process (GO:0044699);; biological process: cellular process (GO:0009987)	alpha-Linolenic acid metabolism (ko00592)
JA	Synthesis	Acyl coenzyme-A oxidase-4 (ACX-4)	BMK_Unigene_009071	64	1.68101	40	1.46549	33	1.60832	98	2.8428	75	3.48133	144	2.75876	34	0.951495	76	2.76787	77	2.50705	56	1.62746	34	1.01528	37	1.36918	0.329903	-0.734838	unchanged	0.742946	-0.576498	unchanged	0.0171091	-1.06177	down	[I]	Lipid transport and metabolism	Molecular Function: acyl-CoA dehydrogenase activity (GO:0003995);; Molecular Function: acyl-CoA oxidase activity (GO:0003997);; Cellular Component: peroxisome (GO:0005777);; Biological Process: fatty acid beta-oxidation (GO:0006635);; Biological Process: embryo development ending in seed dormancy (GO:0009793);; Molecular Function: flavin adenine dinucleotide binding (GO:0050660);;	K00232|1.40193e-163|obr:102699828|acyl-coenzyme A oxidase 4, peroxisomal-like; K00232 acyl-CoA oxidase [EC:1.3.3.6] (A)	[E]	Amino acid transport and metabolism	Plant mobile domain;; Acyl-CoA dehydrogenase, middle domain;; Acyl-CoA dehydrogenase, C-terminal domain;; Acyl-CoA dehydrogenase, N-terminal domain	Acyl-coenzyme A oxidase 4, peroxisomal GN=ACX4 OS=Arabidopsis thaliana (Mouse-ear cress) PE=1 SV=1	I	Lipid transport and metabolism	PREDICTED: acyl-coenzyme A oxidase 4, peroxisomal-like [Oryza brachyantha]	molecular function: catalytic activity (GO:0003824);; biological process: metabolic process (GO:0008152);; biological process: single-organism process (GO:0044699);; cellular component: cell (GO:0005623);; cellular component: organelle (GO:0043226);; cellular component: cell part (GO:0044464);; biological process: cellular process (GO:0009987);; biological process: reproductive process (GO:002241…	Fatty acid degradation (ko00071);; alpha-Linolenic acid metabolism (ko00592);; Biosynthesis of unsaturated fatty acids (ko01040);; Fatty acid metabolism (ko01212);; Peroxisome (ko04146)
JA	Synthesis	Jasmonic acid carboxyl methyltransferase-2 (JMT-2)	BMK_Unigene_002618	336	5.3298	289	5.02692	120	2.4616	121	1.6656	215	3.47679	146	1.36357	15	0.190051	17	0.217306	19	0.24087	42	1.03783	81	1.52873	72	1.88154	0.430779	0.836296	unchanged	7.67537e-11	-2.77579	down	0.0791718	-1.05545	unchanged	--	--	Molecular Function: methyltransferase activity (GO:0008168);; Biological Process: methylation (GO:0032259);;	K08241|4.00425e-103|bdi:100820884|anthranilate O-methyltransferase 2-like; K08241 jasmonate O-methyltransferase [EC:2.1.1.141] (A)	--	--	SAM dependent carboxyl methyltransferase;; SAM dependent carboxyl methyltransferase	Anthranilate O-methyltransferase 1 GN=AAMT1 OS=Zea mays (Maize) PE=1 SV=1	R	General function prediction only	PREDICTED: anthranilate O-methyltransferase 2-like [Brachypodium distachyon]	molecular function: catalytic activity (GO:0003824);; biological process: metabolic process (GO:0008152)	alpha-Linolenic acid metabolism (ko00592)
JA	Synthesis	Jasmonic acid-amido synthetase JAR1 (JAR1)	BMK_Unigene_102342	7	6.54278	5	9.17511	3	8.24284	10	12.5438	5	12.4181	14	10.9014	5	9.78148	1	9.71139	7	9.60538	11	11.3103	14	11.7234	7	12.5148	0.864486	-0.358277	unchanged	0.742946	-0.507254	unchanged	0.884245	0.263883	unchanged	--	--	Molecular Function: ATP binding (GO:0005524);; Cellular Component: vacuole (GO:0005773);; Cellular Component: chloroplast (GO:0009507);; Biological Process: red, far-red light phototransduction (GO:0009585);; Biological Process: systemic acquired resistance (GO:0009627);; Biological Process: photomorphogenesis (GO:0009640);; Biological Process: jasmonic acid metabolic process (GO:0009694);; Biolo…	K14506|0|bdi:100821807|probable indole-3-acetic acid-amido synthetase GH3.5; K14506 jasmonic acid-amino synthetase (A)	--	--	GH3 auxin-responsive promoter	Probable indole-3-acetic acid-amido synthetase GH3.5 GN=OSJNBa0009C07.16 OS=Oryza sativa subsp. japonica (Rice) PE=2 SV=1	R	General function prediction only	hypothetical protein TRIUR3_31351 [Triticum urartu]	molecular function: binding (GO:0005488);; cellular component: cell (GO:0005623);; cellular component: organelle (GO:0043226);; cellular component: cell part (GO:0044464);; biological process: cellular process (GO:0009987);; biological process: signaling (GO:0023052);; biological process: single-organism process (GO:0044699);; biological process: response to stimulus (GO:0050896);; biological pro…	Plant hormone signal transduction (ko04075)
JA	Synthesis	JAR1	BMK_Unigene_102584	1039	28.0798	987	29.4336	1233	36.3167	1354	35.6949	887	27.3813	2143	38.2555	1065	25.7439	871	21.2792	1173	28.3153	846	19.2228	729	21.8427	720	20.1458	0.970092	0.050914	unchanged	0.742946	-0.3079	unchanged	0.0119483	-0.687918	unchanged	--	--	Cellular Component: vacuole (GO:0005773);; Cellular Component: chloroplast (GO:0009507);; Biological Process: red, far-red light phototransduction (GO:0009585);; Biological Process: systemic acquired resistance (GO:0009627);; Biological Process: photomorphogenesis (GO:0009640);; Biological Process: jasmonic acid metabolic process (GO:0009694);; Biological Process: jasmonic acid and ethylene-depen…	K14506|0|obr:102719710|probable indole-3-acetic acid-amido synthetase GH3.12-like; K14506 jasmonic acid-amino synthetase (A)	--	--	GH3 auxin-responsive promoter	Probable indole-3-acetic acid-amido synthetase GH3.12 GN=GH3.12 OS=Oryza sativa subsp. japonica (Rice) PE=2 SV=1	R	General function prediction only	predicted protein [Hordeum vulgare subsp. vulgare]	cellular component: cell (GO:0005623);; cellular component: organelle (GO:0043226);; cellular component: cell part (GO:0044464);; biological process: cellular process (GO:0009987);; biological process: signaling (GO:0023052);; biological process: single-organism process (GO:0044699);; biological process: response to stimulus (GO:0050896);; biological process: biological regulation (GO:0065007);; …	Plant hormone signal transduction (ko04075)
JA	Signalling	Coronatine-insensitive protein 1 (COI1)	BMK_Unigene_082060	40	5.76302	40	6.36394	21	3.31329	122	17.1146	60	9.88808	205	19.5119	148	19.11	72	9.37943	68	8.78534	94	11.4277	84	13.3538	81	12.0401	0.0229543	-1.31868	down	0.843157	-0.166853	unchanged	0.810776	-0.300744	unchanged	--	--	Biological Process: response to wounding (GO:0009611);; Biological Process: response to insect (GO:0009625);; Biological Process: shade avoidance (GO:0009641);; Biological Process: jasmonic acid mediated signaling pathway (GO:0009867);; Biological Process: regulation of flower development (GO:0009909);; Biological Process: stomatal movement (GO:0010118);; Biological Process: response to far red l…	K13463|1.26612e-46|bdi:100829997|coronatine-insensitive protein 1-like; K13463 coronatine-insensitive protein 1 (A)	[R]	General function prediction only	F-box-like	Coronatine-insensitive protein 1 GN=T28M21.10 OS=Arabidopsis thaliana (Mouse-ear cress) PE=1 SV=1	R	General function prediction only	PREDICTED: coronatine-insensitive protein 1-like [Brachypodium distachyon]	biological process: response to stimulus (GO:0050896);; biological process: multi-organism process (GO:0051704);; biological process: cellular process (GO:0009987);; biological process: signaling (GO:0023052);; biological process: single-organism process (GO:0044699);; biological process: biological regulation (GO:0065007);; cellular component: cell (GO:0005623);; cellular component: macromolecul…	Plant hormone signal transduction (ko04075)
JA	Signalling	Jasmonate ZIM domain 10A (JAZ 10A)	BMK_Unigene_002822	134	4.99625	1625	66.9066	12812	523.126	684	24.832	841	35.8679	1039	25.5924	226	7.55193	238	8.02362	236	7.89062	187	5.88329	82	3.37356	102	3.92369	0.471699	1.35246	unchanged	2.22006e-11	-1.69968	down	1.54979e-23	-2.56786	down	--	--	--	K13464|3.93195e-84|bdi:100829745|protein TIFY 10A; K13464 jasmonate ZIM domain-containing protein (A)	--	--	Divergent CCT motif;; tify domain	Protein TIFY 10A GN=T29M8.5 OS=Arabidopsis thaliana (Mouse-ear cress) PE=1 SV=1	S	Function unknown	PREDICTED: protein TIFY 10A [Brachypodium distachyon]	--	Plant hormone signal transduction (ko04075)
JA	Signalling	JAZ 10A-like	BMK_Unigene_053381	2	0.339298	34	6.36951	46	8.54592	20	3.30367	47	9.12052	14	1.56904	5	0.760205	0	0	2	0.304257	3	0.429449	0	0	0	0	0.941886	0.214262	unchanged	0.013864	-1.98293	down	0.000144204	-2.67793	down	--	--	--	K13464|5.13171e-26|sita:101752830|protein TIFY 10A-like; K13464 jasmonate ZIM domain-containing protein (A)	--	--	tify domain	Protein TIFY 11B GN=T10D10.8 OS=Arabidopsis thaliana (Mouse-ear cress) PE=1 SV=1	--	--	PREDICTED: protein TIFY 10A-like [Setaria italica]	--	Plant hormone signal transduction (ko04075)
JA	Signalling	JAZ	BMK_Unigene_059646	0	0	47	8.95967	597	111.469	32	4.59641	89	16.368	35	3.89824	6	0.793257	6	1.06708	4	0.793714	5	0.746867	0	0	4	0.608791	0.835469	0.645528	unchanged	0.000218217	-2.35052	down	1.69804e-06	-2.91845	down	--	--	--	K13464|9.80556e-11|bdi:100843671|	--	--	tify domain	--	S	Function unknown	hypothetical protein F775_32666 [Aegilops tauschii]	--	Plant hormone signal transduction (ko04075)
JA	Signalling	JAZ-9	BMK_Unigene_089079	4	0.44718	37	4.56773	469	57.4176	35	3.80984	61	7.80051	50	3.69273	11	1.10211	10	1.01083	18	1.80449	4	0.37733	7	0.863487	4	0.461357	0.783628	0.950018	unchanged	0.0392589	-1.47341	down	1.85794e-05	-2.45669	down	--	--	Biological Process: response to water deprivation (GO:0009414);; Biological Process: response to fungus (GO:0009620);; Biological Process: jasmonic acid biosynthetic process (GO:0009695);; Biological Process: response to ethylene (GO:0009723);; Biological Process: response to auxin (GO:0009733);; Biological Process: abscisic acid-activated signaling pathway (GO:0009738);; Biological Process: hype…	K13464|1.3673e-42|bdi:100821983|protein TIFY 9; K13464 jasmonate ZIM domain-containing protein (A)	--	--	tify domain;; Divergent CCT motif	Protein TIFY 9 GN=T31B5.40 OS=Arabidopsis thaliana (Mouse-ear cress) PE=1 SV=1	S	Function unknown	PREDICTED: protein TIFY 9 [Brachypodium distachyon]	biological process: response to stimulus (GO:0050896);; biological process: multi-organism process (GO:0051704);; biological process: metabolic process (GO:0008152);; biological process: cellular process (GO:0009987);; biological process: single-organism process (GO:0044699);; biological process: signaling (GO:0023052);; biological process: biological regulation (GO:0065007);; molecular function:…	Plant hormone signal transduction (ko04075)
JA	Signalling	JAZ	BMK_Unigene_089170	15	1.12599	249	20.6404	2489	204.606	263	19.2227	635	54.5239	384	19.0427	28	1.88369	40	2.71492	126	8.4815	19	1.20347	5	0.414141	18	1.39402	0.835469	0.621331	unchanged	0.0301326	-1.78452	down	5.36099e-10	-3.5612	down	--	--	--	K13464|1.00827e-14|osa:4348531|Os10g0391400; K13464 jasmonate ZIM domain-containing protein (A)	--	--	tify domain;; Divergent CCT motif	--	S	Function unknown	Os10g0391400 [Oryza sativa Japonica Group]	--	Plant hormone signal transduction (ko04075)
JA	Signalling	JAZ 10A-like	BMK_Unigene_065848	33	76.5083	127	285.161	326	720.034	140	186.461	155	226.835	222	181.686	106	118.881	78	112.858	140	138.866	84	115.556	51	87.5819	58	102.904	0.853687	0.315172	unchanged	0.724139	-0.51622	unchanged	0.000516245	-1.20342	down	--	--	--	K13464|5.72935e-76|bdi:100845206|protein TIFY 10A-like; K13464 jasmonate ZIM domain-containing protein (A)	--	--	tify domain;; Divergent CCT motif	Protein TIFY 10A GN=T29M8.5 OS=Arabidopsis thaliana (Mouse-ear cress) PE=1 SV=1	S	Function unknown	PREDICTED: protein TIFY 10A-like [Brachypodium distachyon]	--	Plant hormone signal transduction (ko04075)
JA	Signalling	JAZ 10A-like	BMK_Unigene_096851	1198	131.462	3627	466.775	10553	1250.03	3434	339.09	2655	361.044	5906	361.352	2507	221.796	1831	187.517	2050	219.083	2062	194.5	1302	152.484	1634	180.057	0.731708	0.747214	unchanged	0.0514851	-0.698006	unchanged	4.71541e-07	-1.03699	down	--	--	--	K13464|4.14146e-110|bdi:100828668|protein TIFY 10A-like; K13464 jasmonate ZIM domain-containing protein (A)	--	--	tify domain;; Divergent CCT motif	Protein TIFY 10A GN=T29M8.5 OS=Arabidopsis thaliana (Mouse-ear cress) PE=1 SV=1	S	Function unknown	predicted protein [Hordeum vulgare subsp. vulgare]	--	Plant hormone signal transduction (ko04075)
JA	Signalling	bHLH transcription factor (MYC/MYB)	BMK_Unigene_071793	0	0.59621	3	1.07735	0	1.15742	10	13.4838	23	20.1803	39	14.4837	10	3.81317	8	10.3895	4	5.44357	2	8.11791	8	7.17667	1	8.35993	0.00757742	-2.47939	down	0.554028	-1.02933	unchanged	0.0918186	-1.57543	unchanged	--	--	Molecular Function: binding (GO:0005488);; Biological Process: flavonoid metabolic process (GO:0009812);; Cellular Component: intracellular membrane-bounded organelle (GO:0043231);; Cellular Component: cytoplasmic part (GO:0044444);;	--	--	--	bHLH-MYC and R2R3-MYB transcription factors N-terminal;; Helix-loop-helix DNA-binding domain	Anthocyanin regulatory R-S protein GN=R-S OS=Zea mays (Maize) PE=2 SV=1	K	Transcription	Anthocyanin regulatory R-S protein [Aegilops tauschii]	molecular function: binding (GO:0005488);; biological process: metabolic process (GO:0008152);; cellular component: cell (GO:0005623);; cellular component: organelle (GO:0043226);; cellular component: cell part (GO:0044464)	--
JA	Signalling	MYC/MYB	BMK_Unigene_100002	76	3.45383	83	3.37809	59	3.20591	163	7.55857	278	13.3194	259	8.23582	47	2.03409	187	7.28671	198	7.22666	196	8.18791	98	5.04501	206	9.16285	0.0145364	-1.23325	down	0.742946	-0.590699	unchanged	0.810776	-0.367541	unchanged	--	--	--	--	--	--	bHLH-MYC and R2R3-MYB transcription factors N-terminal;; bHLH-MYC and R2R3-MYB transcription factors N-terminal	--	S	Function unknown	hypothetical protein TRIUR3_27811 [Triticum urartu]	--	--
JA	Transcriptional cascade	Polyphenol oxidase F, chloroplastic (PPOF)	BMK_Unigene_066894	3	0.505158	7	1.30161	11	2.02838	0	0	115	22.15	1	0.11124	0	0	5	0.761254	16	2.41594	12	1.70501	13	2.41537	19	3.30076	0.835469	-0.58626	unchanged	0.742946	-0.274526	unchanged	0.81223	-0.324932	unchanged	--	--	Biological Process: metabolic process (GO:0008152);; Molecular Function: oxidoreductase activity (GO:0016491);;	--	--	--	Protein of unknown function (DUF_B2219)	--	R	General function prediction only	PREDICTED: polyphenol oxidase I, chloroplastic-like [Brachypodium distachyon]	biological process: metabolic process (GO:0008152);; molecular function: catalytic activity (GO:0003824);; biological process: single-organism process (GO:0044699)	--
JA	Transcriptional cascade	Polyphenol oxidase B, chloroplastic (PPOB)	BMK_Unigene_046963	48	4.14761	63	5.91595	91	7.75927	66	5.27242	13	2.43803	92	5.02337	700	54.8277	250	20.626	526	39.9822	372	25.8107	129	11.6955	310	26.7444	0.756087	0.684165	unchanged	0.0010154	2.26517	up	1.26567e-07	2.20657	up	--	--	Molecular Function: oxidoreductase activity (GO:0016491);; Biological Process: single-organism metabolic process (GO:0044710);;	--	--	--	Protein of unknown function (DUF_B2219);; Polyphenol oxidase middle domain	Polyphenol oxidase E, chloroplastic (Precursor) OS=Solanum lycopersicum (Tomato) PE=3 SV=1	R	General function prediction only	polyphenol oxidase, partial [Triticum aestivum]	molecular function: catalytic activity (GO:0003824);; biological process: metabolic process (GO:0008152);; biological process: single-organism process (GO:0044699)
JA	Transcriptional cascade	PPOB	BMK_Unigene_046964	56	3.06463	48	2.90073	108	6.47237	56	2.98396	36	2.25353	66	2.3861	778	38.1574	284	14.0528	534	26.2054	411	18.9789	171	10.3257	324	18.2932	0.453867	0.792439	unchanged	4.02161e-19	3.14945	up	1.00911e-16	2.49736	up	--	--	Molecular Function: oxidoreductase activity (GO:0016491);; Molecular Function: metal ion binding (GO:0046872);; Biological Process: oxidation-reduction process (GO:0055114);;	--	--	--	Common central domain of tyrosinase	Polyphenol oxidase E, chloroplastic (Precursor) OS=Solanum lycopersicum (Tomato) PE=3 SV=1	R	General function prediction only	polyphenol oxidase, partial [Triticum aestivum]	molecular function: catalytic activity (GO:0003824);; biological process: metabolic process (GO:0008152);; biological process: single-organism process (GO:0044699);; molecular function: binding (GO:0005488)
JA	Transcriptional cascade	PPOB	BMK_Unigene_066893	62	4.34638	28	2.16755	45	3.4546	13	0.88735	326	26.1411	14	0.648365	1	0.0628268	5	0.316927	48	3.01742	19	1.1239	53	4.09965	58	4.19487	0.835469	-0.612866	unchanged	0.742946	-0.650941	unchanged	0.810776	-0.549792	unchanged	--	--	--	--	--	--	Polyphenol oxidase middle domain;; Common central domain of tyrosinase;; Protein of unknown function (DUF_B2219)	Polyphenol oxidase E, chloroplastic (Precursor) OS=Solanum lycopersicum (Tomato) PE=3 SV=1	R	General function prediction only	polyphenol oxidase [Triticum aestivum]	--	--
JA	Transcriptional cascade	Threonine dehydratase biosynthetic (TD2)	BMK_Unigene_101099	666	19.3718	709	22.7729	871	27.7437	940	26.622	716	23.8221	1190	22.8665	702	18.2997	775	20.3822	702	18.3102	711	17.4504	687	22.049	661	19.8359	0.927527	0.091167	unchanged	0.742946	-0.253675	unchanged	0.810776	-0.273352	unchanged	[E]	Amino acid transport and metabolism	Molecular Function: sequence-specific DNA binding transcription factor activity (GO:0003700);; Molecular Function: L-threonine ammonia-lyase activity (GO:0004794);; Biological Process: gluconeogenesis (GO:0006094);; Biological Process: regulation of transcription, DNA-templated (GO:0006355);; Biological Process: threonine metabolic process (GO:0006566);; Biological Process: cytoskeleton organizat…	K01754|0|dosa:Os03t0713000-00|Os03g0713000; Similar to Chloroplast threonine deaminase 1.; K01754 threonine dehydratase [EC:4.3.1.19] (A)	[E]	Amino acid transport and metabolism	Pyridoxal-phosphate dependent enzyme;; C-terminal regulatory domain of Threonine dehydratase	Threonine dehydratase biosynthetic, chloroplastic (Precursor) GN=OMR1 OS=Arabidopsis thaliana (Mouse-ear cress) PE=1 SV=1	E	Amino acid transport and metabolism	putative dehydratase/deaminase [Oryza sativa Japonica Group]	molecular function: nucleic acid binding transcription factor activity (GO:0001071);; biological process: biological regulation (GO:0065007);; molecular function: catalytic activity (GO:0003824);; biological process: metabolic process (GO:0008152);; biological process: single-organism process (GO:0044699);; biological process: cellular process (GO:0009987);; biological process: cellular component…	Glycine, serine and threonine metabolism (ko00260);; Valine, leucine and isoleucine biosynthesis (ko00290);; Carbon metabolism (ko01200);; Biosynthesis of amino acids (ko01230)
JA	Response markers	Leucine aminopeptidase A1 (LapA1)	BMK_Unigene_011330	0	0	5	0.458448	6	0.371975	0	0	0	0	0	0.0249331	0	0	4	0.477753	2	0.643035	0	0	0	0	0	0	0.462887	1.27546	unchanged	0.742946	0.406574	unchanged	--	--	--	[E]	Amino acid transport and metabolism	--	K01255|1.63201e-71|ccp:CHC_T00002840001|hypothetical protein; K01255 leucyl aminopeptidase [EC:3.4.11.1] (A)	[R]	General function prediction only	Cytosol aminopeptidase family, catalytic domain	Leucine aminopeptidase 1 GN=PM25 OS=Arabidopsis thaliana (Mouse-ear cress) PE=1 SV=1	E	Amino acid transport and metabolism	hypothetical protein LRAMOSA06395 [Absidia idahoensis var. thermophila]	--	Glutathione metabolism (ko00480)
JA	Response markers	LapA2	BMK_Unigene_108528	86	5.04401	65	4.20985	121	7.77165	228	13.0205	113	7.58101	389	15.0724	181	9.51406	202	10.7123	175	9.20397	204	10.0959	177	11.4548	134	8.10844	0.256444	-0.84452	unchanged	0.771933	-0.170867	unchanged	0.810776	-0.234328	unchanged	[E]	Amino acid transport and metabolism	Molecular Function: aminopeptidase activity (GO:0004177);; Cellular Component: vacuole (GO:0005773);; Biological Process: proteolysis (GO:0006508);; Molecular Function: metalloexopeptidase activity (GO:0008235);; Cellular Component: chloroplast (GO:0009507);; Molecular Function: manganese ion binding (GO:0030145);; Biological Process: response to cadmium ion (GO:0046686);;	K01255|6.65536e-132|bdi:100827480|	[R]	General function prediction only	Cytosol aminopeptidase family, catalytic domain;; Cytosol aminopeptidase family, N-terminal domain	Leucine aminopeptidase 2, chloroplastic (Precursor) OS=Oryza sativa subsp. japonica (Rice) PE=2 SV=1	R	General function prediction only	PREDICTED: leucine aminopeptidase 2, chloroplastic-like [Brachypodium distachyon]	molecular function: catalytic activity (GO:0003824);; biological process: metabolic process (GO:0008152);; cellular component: cell (GO:0005623);; cellular component: organelle (GO:0043226);; cellular component: cell part (GO:0044464);; molecular function: binding (GO:0005488);; biological process: response to stimulus (GO:0050896)	Glutathione metabolism (ko00480)
JA	Response markers	LapA2	BMK_Unigene_104179	3328	87.3305	2854	82.7013	2055	59.0533	3779	96.5552	2559	76.811	5274	91.4278	6428	151.171	5560	131.92	4143	97.4893	5692	126.034	3245	93.9577	4313	116.766	0.967137	-0.0521464	unchanged	0.168582	0.611393	unchanged	0.474088	0.357198	unchanged	[E]	Amino acid transport and metabolism	Molecular Function: aminopeptidase activity (GO:0004177);; Cellular Component: vacuole (GO:0005773);; Biological Process: proteolysis (GO:0006508);; Molecular Function: metalloexopeptidase activity (GO:0008235);; Cellular Component: chloroplast (GO:0009507);; Molecular Function: manganese ion binding (GO:0030145);; Biological Process: response to cadmium ion (GO:0046686);;	K01255|0|bdi:100827480|	[R]	General function prediction only	Cytosol aminopeptidase family, catalytic domain;; Cytosol aminopeptidase family, N-terminal domain	Leucine aminopeptidase 2, chloroplastic (Precursor) OS=Oryza sativa subsp. japonica (Rice) PE=2 SV=1	R	General function prediction only	Leucine aminopeptidase 2, chloroplastic [Triticum urartu]	molecular function: catalytic activity (GO:0003824);; biological process: metabolic process (GO:0008152);; cellular component: cell (GO:0005623);; cellular component: organelle (GO:0043226);; cellular component: cell part (GO:0044464);; molecular function: binding (GO:0005488);; biological process: response to stimulus (GO:0050896)	Glutathione metabolism (ko00480)
JA	Response markers	LapA2	BMK_Unigene_079270	50	2.30158	89	3.47075	181	10.7864	167	7.83146	96	5.97306	180	6.68687	296	15.4813	248	11.5688	282	11.0518	233	11.3392	116	6.82683	211	10.7748	0.999103	-0.00300873	unchanged	0.0108269	0.97188	unchanged	0.660799	0.465001	unchanged	[E]	Amino acid transport and metabolism	Molecular Function: ATP binding (GO:0005524);; Biological Process: apoptotic process (GO:0006915);;	--	[R]	General function prediction only	NB-ARC domain;; Cytosol aminopeptidase family, catalytic domain	Leucine aminopeptidase 2, chloroplastic (Precursor) OS=Oryza sativa subsp. japonica (Rice) PE=2 SV=1	--	--	unnamed protein product [Triticum aestivum]	molecular function: binding (GO:0005488);; biological process: cellular process (GO:0009987);; biological process: single-organism process (GO:0044699)	--
JA	Response markers	Arginase 1 (LeARG1)	BMK_Unigene_112177	483	8.00422	401	7.72857	429	8.69385	1218	26.0632	949	25.361	1904	27.983	2628	46.0716	1874	34.8757	1385	27.7619	2441	31.3017	765	13.9034	1601	26.0537	7.66441e-07	-1.1568	down	0.192337	0.669411	unchanged	0.810776	0.362343	unchanged	[E]	Amino acid transport and metabolism	Molecular Function: arginase activity (GO:0004053);; Cellular Component: mitochondrion (GO:0005739);; Biological Process: arginine catabolic process (GO:0006527);; Cellular Component: chloroplast (GO:0009507);; Biological Process: defense response to bacterium (GO:0042742);; Molecular Function: cobalt ion binding (GO:0050897);;	K01476|0|sbi:SORBI_06g000580|SORBIDRAFT_06g000580, Sb06g000580; hypothetical protein; K01476 arginase [EC:3.5.3.1] (A)	[E]	Amino acid transport and metabolism	Arginase family;; D-isomer specific 2-hydroxyacid dehydrogenase, NAD binding domain;; NAD binding domain of 6-phosphogluconate dehydrogenase;; D-isomer specific 2-hydroxyacid dehydrogenase, catalytic domain;; D-isomer specific 2-hydroxyacid dehydrogenase, NAD binding domain;; D-isomer specific 2-hydroxyacid dehydrogenase, catalytic domain	Arginase 1, mitochondrial (Precursor) OS=Oryza sativa subsp. indica (Rice) PE=1 SV=1	E	Amino acid transport and metabolism	hypothetical protein F775_52491 [Aegilops tauschii]	molecular function: catalytic activity (GO:0003824);; biological process: metabolic process (GO:0008152);; cellular component: cell (GO:0005623);; cellular component: organelle (GO:0043226);; cellular component: cell part (GO:0044464);; biological process: cellular process (GO:0009987);; biological process: single-organism process (GO:0044699);; biological process: response to stimulus (GO:005089…	Arginine and proline metabolism (ko00330);; Biosynthesis of amino acids (ko01230)
